# Supplementary material for: Emerald Ash Borer Infestation-Induced Elevated Negative Correlations and Core Genera Shift in the Endophyte Community of Fraxinus bungeana
Source: Insects. 2024 Jul 14;15(7):534. doi: 10.3390/insects15070534 (PMC11277034; doi:10.3390/insects15070534)
Supplement: Supplementary file 1 [file insects-15-00534-s001.zip › Table S1.xls]

## Sheet: Fungi
Table S1 Sample-specific species OTU list and annotation summary table.
OTU ID	CP1	CP2	CP3	UP1	UP2	UP3	IP1	IP2	IP3	taxonomy
OTU1	417	1133	1224	160	56	543	1622	4007	544	d__Eukaryota; p__Ascomycota; c__Sordariomycetes; o__Togniniales; f__Togniniaceae; g__Phaeoacremonium; s__Phaeoacremonium sp. Z9
OTU2	0	4186	37	0	0	30	1	7807	5	d__Eukaryota; p__Ascomycota; c__Saccharomycetes; o__Saccharomycetales; f__Phaffomycetaceae; g__Cyberlindnera; s__Cyberlindnera fabianii
OTU3	116	29	344	209	868	2513	173	11	373	d__Eukaryota; p__Ascomycota; c__Dothideomycetes; o__Pleosporales; f__Didymellaceae; g__Vacuiphoma; s__Vacuiphoma bulgarica
OTU4	3038	138	133	5845	3709	6678	1375	229	2065	d__Eukaryota; p__Ascomycota; c__Dothideomycetes; o__Pleosporales; f__Neohendersoniaceae; g__Medicopsis; s__Medicopsis romeroi
OTU5	142	156	228	150	740	784	262	37	558	d__Eukaryota; p__Ascomycota; c__Dothideomycetes; o__Pleosporales; f__Didymosphaeriaceae; g__Paraconiothyrium; s__Paraconiothyrium fuckelii
OTU6	70	491	73	27	122	249	72	284	490	d__Eukaryota; p__Ascomycota; c__Dothideomycetes; o__Pleosporales; f__Coniothyriaceae; g__Coniothyrium; s__Coniothyrium insitivum
OTU7	793	2873	2183	2807	5236	409	14	52	20	d__Eukaryota; p__Ascomycota; c__Eurotiomycetes; o__Chaetothyriales; f__Trichomeriaceae; g__Bradymyces; s__Bradymyces sp. LS-2015a
OTU8	43	0	4	434	117	55	115	0	78	d__Eukaryota; p__Ascomycota; c__Saccharomycetes; o__Saccharomycetales; f__Debaryomycetaceae; g__Yamadazyma; s__Yamadazyma mexicana
OTU9	0	199	0	0	59	0	1	499	22	d__Eukaryota; p__Ascomycota; c__Sordariomycetes; o__Hypocreales; f__Nectriaceae; g__Fusarium; s__Fusarium solani
OTU10	260	1	29	10	237	303	3338	43	7343	d__Eukaryota; p__Ascomycota; c__Dothideomycetes; o__Botryosphaeriales; f__Botryosphaeriaceae; g__Botryosphaeria; s__Botryosphaeria sinensis
OTU11	108	0	0	11741	623	120	4	0	59	d__Eukaryota; p__Ascomycota; c__Dothideomycetes; o__Pleosporales; f__Sporormiaceae; g__Preussia; s__Preussia funiculata
OTU12	243	147	135	117	12	32	143	262	1370	d__Eukaryota; p__Ascomycota; c__Dothideomycetes; o__Capnodiales; f__Cladosporiaceae; g__Cladosporium; s__Cladosporium sp.
OTU13	55	0	24	4	238	124	121	5	938	d__Eukaryota; p__Ascomycota; c__Dothideomycetes; o__Pleosporales; f__Didymellaceae; g__Didymella; s__Didymella keratinophila
OTU14	205	171	68	112	165	98	889	82	403	d__Eukaryota; p__Ascomycota; c__Dothideomycetes; o__Pleosporales; f__Pleosporaceae; g__Alternaria; s__Alternaria sp.
OTU15	2	1	43	4	2	12728	4	0	1	d__Eukaryota; p__Ascomycota; c__Sordariomycetes; o__Diaporthales; f__Diaporthaceae; g__Diaporthe; s__Diaporthe eres
OTU16	66	0	8	2	287	73	762	0	6971	d__Eukaryota; p__Basidiomycota; c__Tremellomycetes; o__Tremellales; f__Cryptococcaceae; g__Kwoniella; s__Kwoniella newhampshirensis
OTU17	172	92	224	71	14	28	107	221	1816	d__Eukaryota; p__Ascomycota; c__Dothideomycetes; o__Capnodiales; f__Cladosporiaceae; g__Cladosporium; s__Cladosporium sp.
OTU18	257	0	22	1499	323	75	6398	23	451	d__Eukaryota; p__Ascomycota; c__Dothideomycetes; o__Pleosporales; f__Cucurbitariaceae; g__Neocucurbitaria; s__Neocucurbitaria unguis-hominis
OTU19	7	3	155	18	2	0	72	240	46	d__Eukaryota; p__Ascomycota; c__Sordariomycetes; o__Hypocreales; f__Nectriaceae; g__Fusarium; s__Fusarium decemcellulare
OTU20	510	3062	1564	642	2347	288	3	38	17	d__Eukaryota; p__Ascomycota; c__Eurotiomycetes; o__Chaetothyriales; f__Trichomeriaceae; g__Bradymyces; s__Bradymyces sp. LS-2015a
OTU21	21	12	37	43	241	227	2554	21	530	d__Eukaryota; p__Ascomycota; c__Dothideomycetes; o__Pleosporales; f__Didymosphaeriaceae; g__Paraconiothyrium; s__Paraconiothyrium brasiliense
OTU22	6	141	12	24	19	45	21	27	89	d__Eukaryota; p__Ascomycota; c__Dothideomycetes; o__Capnodiales; f__Cladosporiaceae; g__Cladosporium; s__Cladosporium sp.
OTU23	102	65	31	3	65	10	14	141	83	d__Eukaryota; p__Ascomycota; c__Dothideomycetes; o__Dothideales; f__Saccotheciaceae; g__Aureobasidium; s__Aureobasidium pullulans
OTU24	528	13	10	2	975	178	4815	0	536	d__Eukaryota; p__Ascomycota; c__Dothideomycetes; o__Pleosporales; f__Nigrogranaceae; g__Nigrograna; s__Nigrograna sp. FL-2018a
OTU25	99	101	2	33	1	0	46	282	18	d__Eukaryota; p__Basidiomycota; c__Tremellomycetes; o__Filobasidiales; f__Filobasidiaceae; g__Filobasidium; s__Filobasidium magnum
OTU26	0	184	0	8	0	18	5	130	0	d__Eukaryota; p__Ascomycota; c__Sordariomycetes; o__Diaporthales; f__Diaporthaceae; g__Diaporthe; s__Diaporthe sp. D13
OTU27	105	7	58	3	109	38	20	10	56	d__Eukaryota; p__Ascomycota; c__Dothideomycetes; o__Pleosporales; f__Phaeosphaeriaceae; g__Neosetophoma; s__Neosetophoma samarorum
OTU28	17	1	43	1	172	90	436	6	688	d__Eukaryota; p__Ascomycota; c__Dothideomycetes; o__Pleosporales; f__Cucurbitariaceae; g__Neocucurbitaria; s__Neocucurbitaria unguis-hominis
OTU29	0	0	1	1	4	3	57	0	35	d__Eukaryota; p__Ascomycota; c__Dothideomycetes; o__Pleosporales; f__Didymellaceae; g__Juxtiphoma; s__Juxtiphoma eupyrena
OTU30	183	788	790	442	20	3	351	11	98	d__Eukaryota; p__Ascomycota; c__Dothideomycetes; o__Pleosporales; f__Massarinaceae; g__Stagonospora; s__Stagonospora sp. UM 259
OTU31	5	0	18	183	2	1	40	0	23	d__Eukaryota; p__Ascomycota; c__Sordariomycetes; o__Togniniales; f__Togniniaceae; g__Phaeoacremonium; s__Phaeoacremonium fraxinopennsylvanicum
OTU32	6	48	1	3	1479	0	0	135	0	d__Eukaryota; p__Ascomycota; c__Eurotiomycetes; o__Eurotiales; f__Aspergillaceae; g__Aspergillus; s__Aspergillus unguis
OTU33	2	25	20	1	1	1	2	74	6	d__Eukaryota; p__Ascomycota; c__Dothideomycetes; o__Dothideales; f__Saccotheciaceae; g__Aureobasidium; s__Aureobasidium pullulans
OTU34	113	4255	189	0	0	0	0	35	0	d__Eukaryota; p__Ascomycota; c__Dothideomycetes; o__Capnodiales; f__Teratosphaeriaceae; g__Capnobotryella; s__Capnobotryella sp. 15a
OTU35	39	0	11	1	135	50	15	2	330	d__Eukaryota; p__Ascomycota; c__Dothideomycetes; o__Pleosporales; f__Dictyosporiaceae; g__Pseudocoleophoma; s__Pseudocoleophoma polygonicola
OTU36	27	0	5	15	130	19	2	5	5	d__Eukaryota; p__Ascomycota; c__Sordariomycetes; o__Sordariales; f__Chaetomiaceae; g__Botryotrichum; s__Botryotrichum piluliferum
OTU37	0	117	0	4	0	0	1	174	0	d__Eukaryota; p__Ascomycota; c__Sordariomycetes; o__Diaporthales; f__Diaporthaceae; g__Diaporthe; s__Diaporthe sp. D13
OTU38	377	6	22	750	412	1181	137	35	223	d__Eukaryota; p__Ascomycota; c__Dothideomycetes; o__Pleosporales; f__Neohendersoniaceae; g__Medicopsis; s__Medicopsis romeroi
OTU39	535	517	1499	60	292	8	0	3	2	d__Eukaryota; p__Ascomycota; c__Eurotiomycetes; o__Eurotiales; f__Aspergillaceae; g__Penicillium; s__Penicillium simplicissimum
OTU40	2	0	0	1	11	3	21	0	16	Unclassified
OTU41	4403	0	1	18	12	0	0	0	0	Unclassified
OTU42	1	28	1	1	4	2	0	137	1	d__Eukaryota; p__Ascomycota; c__Sordariomycetes; o__Sordariales; f__Chaetomiaceae; g__Humicola; s__Humicola sp. L-2
OTU43	559	300	1649	59	179	2	1	2	2	d__Eukaryota; p__Ascomycota; c__Eurotiomycetes; o__Eurotiales; f__Aspergillaceae; g__Penicillium; s__Penicillium simplicissimum
OTU44	0	39	0	0	0	0	0	127	0	d__Eukaryota; p__Basidiomycota; c__Agaricomycetes; o__Polyporales; f__Polyporaceae; g__Trametes; s__Trametes sp. SQ01
OTU45	0	50	0	0	0	0	0	189	0	d__Eukaryota; p__Ascomycota; c__Sordariomycetes; o__Sordariales; f__Chaetomiaceae; g__Humicola; s__Humicola sp. L-2
OTU46	249	54	0	1	2	1	1	134	1	d__Eukaryota; p__Ascomycota; c__Dothideomycetes; o__Capnodiales; f__Cladosporiaceae; g__Cladosporium; s__Cladosporium sp.
OTU47	29	4	28	7	48	99	13	6	51	d__Eukaryota; p__Ascomycota; c__Dothideomycetes; o__Pleosporales; f__Coniothyriaceae; g__Coniothyrium; s__Coniothyrium insitivum
OTU48	0	42	0	0	0	0	0	130	0	d__Eukaryota; p__Ascomycota; c__Sordariomycetes; o__Sordariales; f__Chaetomiaceae; g__Chaetomium; s__Chaetomium cervicicola
OTU49	32	45	2	322	337	222	34	0	155	d__Eukaryota; p__Ascomycota; c__Dothideomycetes; o__Pleosporales; f__Didymosphaeriaceae; g__Paracamarosporium; s__Paracamarosporium hawaiiense
OTU50	1814	678	216	6	9	26	1	10	3	d__Eukaryota; p__Ascomycota; c__Lecanoromycetes; o__Umbilicariales; f__Umbilicariaceae; g__Umbilicaria; s__Umbilicaria josiae
OTU51	9	1	6	57	242	1	4	2	5	d__Eukaryota; p__Ascomycota; c__Sordariomycetes; o__Hypocreales; f__Stachybotryaceae; g__Stachybotrys; s__Stachybotrys chlorohalonata
OTU52	384	102	1002	57	136	3	0	5	1	d__Eukaryota; p__Ascomycota; c__Eurotiomycetes; o__Eurotiales; f__Aspergillaceae; g__Penicillium; s__Penicillium simplicissimum
OTU53	56	41	2	0	1	2	0	72	7	d__Eukaryota; p__Ascomycota; c__Sordariomycetes; o__Sordariales; f__Chaetomiaceae; g__Humicola; s__Humicola sp. Ecu212
OTU54	189	4	11	181	120	154	9	3	33	d__Eukaryota; p__Ascomycota; c__Dothideomycetes; o__Pleosporales; f__Leptosphaeriaceae; g__Querciphoma; s__Querciphoma carteri
OTU55	0	26	11	67	0	4	4	60	1	d__Eukaryota; p__Ascomycota; c__Sordariomycetes; o__Diaporthales; f__Diaporthaceae; g__Diaporthe; s__Diaporthe nobilis
OTU56	149	0	3	0	30	0	353	1	127	d__Eukaryota; p__Basidiomycota; c__Tremellomycetes; o__Tremellales; f__Cryptococcaceae; g__Kwoniella; s__Kwoniella bestiolae
OTU57	6	23	94	5	1	26	35	64	33	d__Eukaryota; p__Ascomycota; c__Sordariomycetes; o__Togniniales; f__Togniniaceae; g__Phaeoacremonium; s__Phaeoacremonium sp. Z9
OTU58	0	36	0	0	0	0	0	73	0	d__Eukaryota; p__Ascomycota; c__Dothideomycetes; o__Pleosporales; f__Pleosporaceae; g__Curvularia; s__Curvularia verruculosa
OTU59	164	57	3	4	89	0	0	78	0	d__Eukaryota; p__Ascomycota; c__Sordariomycetes; o__Hypocreales; f__Nectriaceae; g__Fusarium; s__Fusarium sinensis
OTU60	49	0	4	0	1	2	1909	0	22	d__Eukaryota; p__Ascomycota; c__Dothideomycetes; o__Pleosporales; f__Cucurbitariaceae; g__Seltsamia; s__Seltsamia ulmi
OTU61	9	5	0	0	108	35	16	0	488	d__Eukaryota; p__Ascomycota; c__Dothideomycetes; o__Pleosporales; f__Dictyosporiaceae; g__Pseudocoleophoma; s__Pseudocoleophoma polygonicola
OTU62	17	3	4	2	56	12	10	0	15	d__Eukaryota; p__Ascomycota; c__Dothideomycetes; o__Dothideales; f__Dothideaceae; g__Dothidea; s__Dothidea insculpta
OTU63	0	20	0	0	0	0	0	48	1	d__Eukaryota; p__Ascomycota; c__Sordariomycetes; o__Hypocreales; f__Nectriaceae; g__Fusarium; s__Fusarium sp.
OTU64	0	79	0	0	3	0	1	351	1	d__Eukaryota; p__Ascomycota; c__Sordariomycetes; o__Hypocreales; f__Nectriaceae; g__Fusarium; s__Fusarium solani
OTU65	14	21	6	0	7	12	8	28	48	d__Eukaryota; p__Ascomycota; c__Dothideomycetes; o__Pleosporales; f__Coniothyriaceae; g__Coniothyrium; s__Coniothyrium insitivum
OTU66	121	46	1	1	57	22	14	26	4	d__Eukaryota; p__Ascomycota; c__norank; o__norank; f__norank; g__Acremonium; s__Acremonium sp. (in: Ascomycota)
OTU67	10	136	43	0	9	10	174	28	193	d__Eukaryota; p__Basidiomycota; c__Tremellomycetes; o__Tremellales; f__Bulleribasidiaceae; g__Vishniacozyma; s__Vishniacozyma carnescens
OTU68	10	13	12	0	6	13	2	17	14	d__Eukaryota; p__Ascomycota; c__Dothideomycetes; o__Pleosporales; f__norank; g__Microsphaeropsis; s__Microsphaeropsis olivacea
OTU69	0	31	0	0	0	0	0	100	0	Unclassified
OTU70	0	181	1	0	0	1	0	343	0	d__Eukaryota; p__Ascomycota; c__Saccharomycetes; o__Saccharomycetales; f__Phaffomycetaceae; g__Cyberlindnera; s__Cyberlindnera fabianii
OTU71	1	22	0	4	79	0	0	124	0	d__Eukaryota; p__Ascomycota; c__Sordariomycetes; o__Hypocreales; f__Nectriaceae; g__Fusarium; s__Fusarium sp.
OTU72	260	163	716	12	33	0	0	1	0	d__Eukaryota; p__Ascomycota; c__Eurotiomycetes; o__Eurotiales; f__Aspergillaceae; g__Penicillium; s__Penicillium simplicissimum
OTU73	52	63	0	0	0	1	0	91	7	d__Eukaryota; p__Ascomycota; c__Sordariomycetes; o__Sordariales; f__Chaetomiaceae; g__Humicola; s__Humicola sp. Ecu212
OTU74	8	0	2	4	77	1	3	2	26	d__Eukaryota; p__Ascomycota; c__norank; o__norank; f__norank; g__Trullula; s__Trullula melanochlora
OTU75	1	443	2	32	1	0	4	16	4	d__Eukaryota; p__Ascomycota; c__Leotiomycetes; o__Helotiales; f__Pezizellaceae; g__Calycina; s__Calycina marina
OTU76	14	0	13	3	10	0	0	0	0	d__Eukaryota; p__Ascomycota; c__Dothideomycetes; o__Pleosporales; f__norank; g__Monodictys; s__Monodictys putredinis
OTU77	8	28	45	1	1	16	52	91	21	d__Eukaryota; p__Ascomycota; c__Sordariomycetes; o__Togniniales; f__Togniniaceae; g__Phaeoacremonium; s__Phaeoacremonium sp. Z9
OTU78	157	27	39	33	129	1	2	2	6	d__Eukaryota; p__Ascomycota; c__Sordariomycetes; o__Sordariales; f__Chaetomiaceae; g__Humicola; s__Humicola fuscoatra
OTU79	0	99	3	0	0	4	0	127	1	d__Eukaryota; p__Ascomycota; c__Saccharomycetes; o__Saccharomycetales; f__Debaryomycetaceae; g__Lodderomyces; s__Lodderomyces elongisporus
OTU80	93	14	4	2	8	2	1	6	8	d__Eukaryota; p__Ascomycota; c__Dothideomycetes; o__Dothideales; f__Saccotheciaceae; g__Aureobasidium; s__Aureobasidium pullulans
OTU81	2	15	150	10	2	79	13	22	19	d__Eukaryota; p__Ascomycota; c__Dothideomycetes; o__Dothideales; f__Saccotheciaceae; g__Aureobasidium; s__Aureobasidium leucospermi
OTU82	5	0	0	24	498	0	3	2	2	d__Eukaryota; p__Ascomycota; c__Sordariomycetes; o__norank; f__Sporidesmiaceae; g__Sporidesmium; s__Sporidesmium melaleucae
OTU83	9	0	0	260	14	0	156	0	9	d__Eukaryota; p__Ascomycota; c__Dothideomycetes; o__Pleosporales; f__Cucurbitariaceae; g__Neocucurbitaria; s__Neocucurbitaria acerina
OTU84	12	0	2	0	0	2	0	0	0	d__Eukaryota; p__Ascomycota; c__Dothideomycetes; o__Pleosporales; f__Sporormiaceae; g__Preussia; s__Preussia africana
OTU85	266	71	785	4	26	0	0	1	0	d__Eukaryota; p__Ascomycota; c__Eurotiomycetes; o__Eurotiales; f__Aspergillaceae; g__Penicillium; s__Penicillium simplicissimum
OTU86	0	11	2	0	0	0	0	48	11	d__Eukaryota; p__Basidiomycota; c__Tremellomycetes; o__Cystofilobasidiales; f__Mrakiaceae; g__Tausonia; s__Tausonia pullulans
OTU87	1	0	37	0	117	2	7	0	4	d__Eukaryota; p__Ascomycota; c__Sordariomycetes; o__Hypocreales; f__Clavicipitaceae; g__Paecilomyces; s__[Diploospora] longispora
OTU88	186	77	544	29	53	2	0	1	0	d__Eukaryota; p__Ascomycota; c__Eurotiomycetes; o__Eurotiales; f__Aspergillaceae; g__Penicillium; s__Penicillium simplicissimum
OTU89	1	0	4	0	1	0	0	0	39	d__Eukaryota; p__Ascomycota; c__Dothideomycetes; o__Pleosporales; f__Pleosporaceae; g__Alternaria; s__[Ulocladium] sp.
OTU90	198	59	544	20	88	2	0	2	0	d__Eukaryota; p__Ascomycota; c__Eurotiomycetes; o__Eurotiales; f__Aspergillaceae; g__Penicillium; s__Penicillium simplicissimum
OTU91	0	3	3	0	1	2	3	2	13	d__Eukaryota; p__Ascomycota; c__Sordariomycetes; o__Xylariales; f__Diatrypaceae; g__Allocryptovalsa; s__Allocryptovalsa cryptovalsoidea
OTU92	1	253	63	3	86	26	36	6	117	d__Eukaryota; p__Ascomycota; c__Dothideomycetes; o__Pleosporales; f__Massarinaceae; g__Stagonospora; s__Stagonospora sp. UM 259
OTU93	1	0	1	0	3	0	1563	0	13	d__Eukaryota; p__Basidiomycota; c__Tremellomycetes; o__Tremellales; f__Bulleribasidiaceae; g__Vishniacozyma; s__Vishniacozyma victoriae
OTU94	160	83	421	13	87	1	0	0	0	d__Eukaryota; p__Ascomycota; c__Eurotiomycetes; o__Eurotiales; f__Aspergillaceae; g__Penicillium; s__Penicillium simplicissimum
OTU95	0	14	0	0	0	0	0	39	0	d__Eukaryota; p__Ascomycota; c__Dothideomycetes; o__Pleosporales; f__Phaeosphaeriaceae; g__Septoriella; s__Septoriella phragmitis
OTU96	20	267	164	323	180	12	1	7	0	d__Eukaryota; p__Ascomycota; c__Eurotiomycetes; o__Chaetothyriales; f__Trichomeriaceae; g__Bradymyces; s__Bradymyces sp. LS-2015a
OTU97	154	63	598	16	65	1	0	2	0	d__Eukaryota; p__Ascomycota; c__Eurotiomycetes; o__Eurotiales; f__Aspergillaceae; g__Penicillium; s__Penicillium simplicissimum
OTU98	58	20	0	0	26	17	10	26	3	d__Eukaryota; p__Ascomycota; c__norank; o__norank; f__norank; g__Acremonium; s__Acremonium sp. (in: Ascomycota)
OTU99	13	23	23	0	1	6	176	3	229	d__Eukaryota; p__Basidiomycota; c__Tremellomycetes; o__Tremellales; f__Cryptococcaceae; g__Cryptococcus; s__Cryptococcus sp.
OTU100	229	71	5	0	4	0	0	0	23	d__Eukaryota; p__Ascomycota; c__Sordariomycetes; o__Sordariales; f__Chaetomiaceae; g__Zopfiella; s__Zopfiella sp. AX157
OTU101	0	28	1	0	4	0	0	1	0	d__Eukaryota; p__Ascomycota; c__Leotiomycetes; o__Erysiphales; f__Erysiphaceae; g__Blumeria; s__Blumeria graminis
OTU102	2	6	4	0	6	81	14	19	27	d__Eukaryota; p__Ascomycota; c__Dothideomycetes; o__Pleosporales; f__Didymellaceae; g__Phoma; s__Phoma sp.
OTU103	1	5	0	0	0	0	3	23	8	d__Eukaryota; p__Basidiomycota; c__Tremellomycetes; o__Tremellales; f__Bulleribasidiaceae; g__Vishniacozyma; s__Vishniacozyma tephrensis
OTU104	292	0	2	0	1	0	0	0	3	d__Eukaryota; p__Ascomycota; c__Sordariomycetes; o__Ophiostomatales; f__Ophiostomataceae; g__Fragosphaeria; s__Fragosphaeria purpurea
OTU105	0	22	3	0	4	4	1	0	2	d__Eukaryota; p__Ascomycota; c__Leotiomycetes; o__Erysiphales; f__Erysiphaceae; g__Blumeria; s__Blumeria graminis
OTU106	0	18	1	0	3	0	0	28	5	d__Eukaryota; p__Ascomycota; c__Sordariomycetes; o__Hypocreales; f__Nectriaceae; g__Fusarium; s__Fusarium solani
OTU107	3	0	0	1	7	0	0	0	4	d__Eukaryota; p__Ascomycota; c__Dothideomycetes; o__Pleosporales; f__Phaeosphaeriaceae; g__Ophiosimulans; s__Ophiosimulans tanaceti
OTU108	0	5	0	0	0	0	0	19	0	Unclassified
OTU109	540	0	0	0	5	0	0	0	8	d__Eukaryota; p__Ascomycota; c__Dothideomycetes; o__Pleosporales; f__Pleosporaceae; g__Alternaria; s__Alternaria chlamydospora
OTU110	145	91	370	16	42	1	0	0	1	d__Eukaryota; p__Ascomycota; c__Eurotiomycetes; o__Eurotiales; f__Aspergillaceae; g__Penicillium; s__Penicillium simplicissimum
OTU111	0	4	0	0	0	0	0	17	0	d__Eukaryota; p__Ascomycota; c__Sordariomycetes; o__Glomerellales; f__Glomerellaceae; g__Colletotrichum; s__Colletotrichum sp.
OTU112	2	0	3	1	5	0	0	0	0	d__Eukaryota; p__Ascomycota; c__Dothideomycetes; o__Pleosporales; f__Sporormiaceae; g__Preussia; s__Preussia africana
OTU113	3	178	55	0	63	26	17	8	127	d__Eukaryota; p__Ascomycota; c__Dothideomycetes; o__Pleosporales; f__Massarinaceae; g__Stagonospora; s__Stagonospora sp. UM 259
OTU114	4	0	3	2	167	24	0	0	6	d__Eukaryota; p__Ascomycota; c__Sordariomycetes; o__Sordariales; f__Chaetomiaceae; g__Humicola; s__Humicola nigrescens
OTU115	3	1	5	25	2	32	5	4	26	d__Eukaryota; p__Ascomycota; c__Dothideomycetes; o__Pleosporales; f__Didymellaceae; g__Phoma; s__Phoma sp.
OTU116	151	40	523	5	55	2	0	2	0	d__Eukaryota; p__Ascomycota; c__Eurotiomycetes; o__Eurotiales; f__Aspergillaceae; g__Penicillium; s__Penicillium simplicissimum
OTU117	0	16	0	0	0	0	0	63	0	d__Eukaryota; p__Ascomycota; c__Sordariomycetes; o__Hypocreales; f__Cordycipitaceae; g__Simplicillium; s__Simplicillium chinense
OTU118	0	0	5	0	0	1	0	0	0	d__Eukaryota; p__Ascomycota; c__Dothideomycetes; o__Capnodiales; f__Mycosphaerellaceae; g__Zymoseptoria; s__Zymoseptoria tritici
OTU119	126	25	252	12	63	1	0	0	0	d__Eukaryota; p__Ascomycota; c__Eurotiomycetes; o__Eurotiales; f__Aspergillaceae; g__Penicillium; s__Penicillium simplicissimum
OTU120	0	0	2	0	0	1	0	0	28	d__Eukaryota; p__Ascomycota; c__Pezizomycetes; o__Pezizales; f__Pezizaceae; g__Hydnobolites; s__Hydnobolites cerebriformis
OTU121	568	0	1	1	3	0	0	0	8	Unclassified
OTU122	0	0	2	0	1	0	3	0	14	d__Eukaryota; p__Ascomycota; c__Dothideomycetes; o__Pleosporales; f__Didymellaceae; g__Epicoccum; s__Epicoccum nigrum
OTU123	51	1	11	74	42	54	78	8	54	d__Eukaryota; p__Ascomycota; c__Dothideomycetes; o__Pleosporales; f__Corynesporascaceae; g__Corynespora; s__Corynespora torulosa
OTU124	0	0	7	0	0	1	0	0	0	d__Eukaryota; p__Ascomycota; c__Sordariomycetes; o__Xylariales; f__Sporocadaceae; g__Pestalotiopsis; s__Pestalotiopsis sp. HC02
OTU125	0	0	0	0	1	0	0	0	0	d__Eukaryota; p__Ascomycota; c__Orbiliomycetes; o__Orbiliales; f__Orbiliaceae; g__Arthrobotrys; s__Arthrobotrys amerospora
OTU126	1	0	52	4	42	2	6	0	1	d__Eukaryota; p__Ascomycota; c__Sordariomycetes; o__Sordariales; f__Chaetomiaceae; g__Humicola; s__Humicola fuscoatra
OTU127	577	134	36	0	3	1	1	0	0	d__Eukaryota; p__Ascomycota; c__Dothideomycetes; o__Capnodiales; f__Teratosphaeriaceae; g__Capnobotryella; s__Capnobotryella sp. MA 4615
OTU128	0	9	0	0	0	0	0	28	0	d__Eukaryota; p__Basidiomycota; c__Microbotryomycetes; o__Sporidiobolales; f__Sporidiobolaceae; g__Sporobolomyces; s__Sporobolomyces aff. jilinensis F139
OTU129	96	0	32	1	21	1	0	0	1	d__Eukaryota; p__Ascomycota; c__Sordariomycetes; o__Hypocreales; f__Nectriaceae; g__Fusarium; s__Fusarium sp.
OTU130	0	0	0	0	0	0	7	0	6	d__Eukaryota; p__Ascomycota; c__Sordariomycetes; o__Hypocreales; f__Ophiocordycipitaceae; g__Hirsutella; s__Hirsutella huangshanensis
OTU131	121	45	273	11	37	0	0	0	0	d__Eukaryota; p__Ascomycota; c__Eurotiomycetes; o__Eurotiales; f__Aspergillaceae; g__Penicillium; s__Penicillium simplicissimum
OTU132	0	2	44	0	0	8	3	3	1	d__Eukaryota; p__Ascomycota; c__Sordariomycetes; o__Togniniales; f__Togniniaceae; g__Phaeoacremonium; s__Phaeoacremonium sp. Z9
OTU133	276	0	3	0	82	2	0	0	13	d__Eukaryota; p__Ascomycota; c__Dothideomycetes; o__Pleosporales; f__Didymellaceae; g__Phoma; s__Phoma sp.
OTU134	216	0	1	0	5	1	1	0	0	d__Eukaryota; p__Ascomycota; c__Sordariomycetes; o__Hypocreales; f__Hypocreaceae; g__Trichoderma; s__Trichoderma asperellum
OTU135	3	0	0	7	1	0	0	0	0	d__Eukaryota; p__Ascomycota; c__Dothideomycetes; o__Pleosporales; f__Phaeosphaeriaceae; g__Phaeosphaeria; s__Phaeosphaeria parvula
OTU136	0	0	3	0	0	0	1	0	48	Unclassified
OTU137	0	0	0	0	0	1	0	0	0	d__Eukaryota; p__Ascomycota; c__Saccharomycetes; o__Saccharomycetales; f__Debaryomycetaceae; g__Candida; s__Candida metapsilosis
OTU138	2	0	1	0	1	0	4	0	3	d__Eukaryota; p__Basidiomycota; c__Tremellomycetes; o__Cystofilobasidiales; f__Mrakiaceae; g__Mrakia; s__Mrakia gelida
OTU139	86	5	0	0	0	0	0	20	0	d__Eukaryota; p__Ascomycota; c__Sordariomycetes; o__Sordariales; f__Chaetomiaceae; g__Humicola; s__Humicola sp. L-2
OTU140	289	0	2	1	1	0	4	0	3	d__Eukaryota; p__Ascomycota; c__Sordariomycetes; o__Xylariales; f__Sporocadaceae; g__Truncatella; s__Truncatella angustata
OTU141	98	27	364	7	29	0	0	0	0	d__Eukaryota; p__Ascomycota; c__Eurotiomycetes; o__Eurotiales; f__Aspergillaceae; g__Penicillium; s__Penicillium simplicissimum
OTU142	75	24	250	12	40	0	0	0	0	d__Eukaryota; p__Ascomycota; c__Eurotiomycetes; o__Eurotiales; f__Aspergillaceae; g__Penicillium; s__Penicillium simplicissimum
OTU143	372	0	0	3	1	0	0	0	7	Unclassified
OTU144	111	27	210	10	28	4	0	0	0	d__Eukaryota; p__Ascomycota; c__Eurotiomycetes; o__Eurotiales; f__Aspergillaceae; g__Penicillium; s__Penicillium simplicissimum
OTU145	1	42	0	1	102	1	0	22	0	d__Eukaryota; p__Ascomycota; c__Leotiomycetes; o__Helotiales; f__norank; g__Dendrostilbella; s__Dendrostilbella macrospora
OTU146	1	0	2	2	13	38	5	0	9	d__Eukaryota; p__Ascomycota; c__Dothideomycetes; o__Pleosporales; f__Didymellaceae; g__Vacuiphoma; s__Vacuiphoma bulgarica
OTU147	5	1	0	151	207	34	5	0	1	d__Eukaryota; p__Ascomycota; c__Sordariomycetes; o__norank; f__Sporidesmiaceae; g__Sporidesmium; s__Sporidesmium melaleucae
OTU148	2	0	0	0	1	5	1	0	2	d__Eukaryota; p__Ascomycota; c__Dothideomycetes; o__Pleosporales; f__Didymellaceae; g__Didymella; s__Didymella keratinophila
OTU149	0	0	1	0	0	1	3	0	50	d__Eukaryota; p__Ascomycota; c__Dothideomycetes; o__Pleosporales; f__Pleosporaceae; g__Neocamarosporium; s__Neocamarosporium chichastianum
OTU150	0	11	0	0	0	0	0	23	0	d__Eukaryota; p__Ascomycota; c__Sordariomycetes; o__Hypocreales; f__Cordycipitaceae; g__Simplicillium; s__Simplicillium chinense
OTU151	0	0	1	38	36	0	1	0	0	d__Eukaryota; p__Mucoromycota; c__Mortierellomycetes; o__Mortierellales; f__Mortierellaceae; g__Mortierella; s__Mortierella sp. MEL 2385001
OTU152	7	12	13	74	59	8	0	22	0	d__Eukaryota; p__Ascomycota; c__Eurotiomycetes; o__Chaetothyriales; f__Trichomeriaceae; g__Bradymyces; s__Bradymyces sp. LS-2015a
OTU153	0	0	3	0	0	2	0	3	0	d__Eukaryota; p__Ascomycota; c__Sordariomycetes; o__Xylariales; f__Diatrypaceae; g__Eutypella; s__Eutypella citricola
OTU154	1	0	1	21	0	1	3	0	2	d__Eukaryota; p__Ascomycota; c__Sordariomycetes; o__Togniniales; f__Togniniaceae; g__Phaeoacremonium; s__Phaeoacremonium fraxinopennsylvanicum
OTU155	60	6	1	0	1	0	0	40	0	d__Eukaryota; p__Ascomycota; c__Sordariomycetes; o__Sordariales; f__Chaetomiaceae; g__Humicola; s__Humicola variabilis
OTU156	1	0	1	49	146	0	0	0	0	d__Eukaryota; p__Basidiomycota; c__Agaricomycetes; o__Polyporales; f__Phanerochaetaceae; g__Hyphodermella; s__Hyphodermella corrugata
OTU157	2	0	0	59	151	0	0	0	1	d__Eukaryota; p__Basidiomycota; c__Agaricomycetes; o__Cantharellales; f__Ceratobasidiaceae; g__Rhizoctonia; s__Rhizoctonia solani
OTU158	7	0	0	0	1	1	0	0	0	d__Eukaryota; p__Ascomycota; c__Sordariomycetes; o__Xylariales; f__Diatrypaceae; g__Diatrype; s__Diatrype sp. HUEFS 131050
OTU159	14	0	1	0	1	0	184	4	38	d__Eukaryota; p__Ascomycota; c__Dothideomycetes; o__Pleosporales; f__Sporormiaceae; g__Preussia; s__Preussia minima
OTU160	4	0	0	2	1	0	0	0	0	d__Eukaryota; p__Ascomycota; c__Sordariomycetes; o__Hypocreales; f__norank; g__Emericellopsis; s__Emericellopsis sp.
OTU161	1	0	21	56	67	0	0	0	0	d__Eukaryota; p__Basidiomycota; c__Agaricomycetes; o__Polyporales; f__Phanerochaetaceae; g__Phlebiopsis; s__Phlebiopsis gigantea
OTU162	3	0	3	0	0	104	0	0	0	d__Eukaryota; p__Ascomycota; c__Dothideomycetes; o__Pleosporales; f__Phaeosphaeriaceae; g__Sclerostagonospora; s__Sclerostagonospora cycadis
OTU163	1	0	2	35	4	1	0	0	6	d__Eukaryota; p__Ascomycota; c__Sordariomycetes; o__Sordariales; f__Chaetomiaceae; g__Humicola; s__Humicola fuscoatra
OTU164	0	0	2	0	6	2	2	0	0	d__Eukaryota; p__Ascomycota; c__Sordariomycetes; o__Sordariales; f__Sordariaceae; g__Neurospora; s__Neurospora calospora
OTU165	29	0	0	0	10	107	10	0	33	d__Eukaryota; p__Ascomycota; c__Eurotiomycetes; o__Chaetothyriales; f__Herpotrichiellaceae; g__Aculeata; s__Aculeata aquatica
OTU166	0	34	1	0	0	2	0	128	0	d__Eukaryota; p__Ascomycota; c__Saccharomycetes; o__Saccharomycetales; f__Phaffomycetaceae; g__Cyberlindnera; s__Cyberlindnera fabianii
OTU167	52	61	217	1	39	0	0	0	0	d__Eukaryota; p__Ascomycota; c__Eurotiomycetes; o__Eurotiales; f__Aspergillaceae; g__Penicillium; s__Penicillium simplicissimum
OTU168	0	0	1	0	0	0	1	0	35	d__Eukaryota; p__Ascomycota; c__Dothideomycetes; o__Pleosporales; f__Pleosporaceae; g__Neocamarosporium; s__Neocamarosporium salsolae
OTU169	0	21	0	1	120	0	0	35	2	d__Eukaryota; p__Ascomycota; c__Sordariomycetes; o__Hypocreales; f__Nectriaceae; g__Fusarium; s__Fusarium solani
OTU170	42	15	316	4	34	0	0	0	0	d__Eukaryota; p__Ascomycota; c__Eurotiomycetes; o__Eurotiales; f__Aspergillaceae; g__Penicillium; s__Penicillium simplicissimum
OTU171	58	23	205	14	20	1	2	0	0	d__Eukaryota; p__Ascomycota; c__Eurotiomycetes; o__Eurotiales; f__Aspergillaceae; g__Penicillium; s__Penicillium simplicissimum
OTU172	3	0	2	1	0	0	0	0	0	d__Eukaryota; p__Ascomycota; c__Dothideomycetes; o__Pleosporales; f__Pleosporaceae; g__Curvularia; s__Curvularia sp. MQ-4
OTU173	3	0	0	1	2	0	2	0	0	d__Eukaryota; p__Ascomycota; c__Dothideomycetes; o__Pleosporales; f__Pleosporaceae; g__Neocamarosporium; s__Neocamarosporium sp.
OTU174	0	9	447	30	0	0	0	7	0	d__Eukaryota; p__Ascomycota; c__Dothideomycetes; o__Capnodiales; f__Teratosphaeriaceae; g__Devriesia; s__Devriesia pseudoamericana
OTU175	0	45	0	0	0	0	0	97	0	d__Eukaryota; p__Ascomycota; c__Saccharomycetes; o__Saccharomycetales; f__Phaffomycetaceae; g__Cyberlindnera; s__Cyberlindnera fabianii
OTU176	0	5	3	0	3	42	7	15	17	d__Eukaryota; p__Ascomycota; c__Dothideomycetes; o__Pleosporales; f__Coniothyriaceae; g__Coniothyrium; s__Coniothyrium insitivum
OTU177	6	0	38	70	7	0	12	0	20	d__Eukaryota; p__Basidiomycota; c__Agaricomycetes; o__Agaricales; f__norank; g__Disporotrichum; s__Disporotrichum dimorphosporum
OTU178	22	0	1	0	9	105	81	0	4	Unclassified
OTU179	0	48	0	0	0	0	0	100	0	d__Eukaryota; p__Ascomycota; c__Saccharomycetes; o__Saccharomycetales; f__Phaffomycetaceae; g__Cyberlindnera; s__Cyberlindnera fabianii
OTU180	0	0	2	0	4	0	0	0	15	d__Eukaryota; p__Ascomycota; c__Dothideomycetes; o__Pleosporales; f__Sporormiaceae; g__Preussia; s__Preussia australis
OTU181	4	0	2	0	0	0	1	1	2	d__Eukaryota; p__Ascomycota; c__Dothideomycetes; o__Dothideales; f__Dothideaceae; g__Scleroconidioma; s__Scleroconidioma sp. NWHC 44736-64-04-01
OTU182	1	0	1	0	0	0	3	1	6	d__Eukaryota; p__Ascomycota; c__Dothideomycetes; o__Capnodiales; f__Cladosporiaceae; g__Cladosporium; s__Cladosporium aggregatocicatricatum
OTU183	5	21	0	18	290	0	39	1	2	d__Eukaryota; p__Ascomycota; c__Dothideomycetes; o__Pleosporales; f__Thyridariaceae; g__Parathyridaria; s__Parathyridaria percutanea
OTU184	4	3	1	6	39	2	19	0	8	d__Eukaryota; p__Ascomycota; c__Dothideomycetes; o__Pleosporales; f__Pleosporaceae; g__Alternaria; s__Alternaria sp.
OTU185	0	3	0	0	0	0	1	10	0	d__Eukaryota; p__Ascomycota; c__Sordariomycetes; o__Hypocreales; f__Ophiocordycipitaceae; g__Purpureocillium; s__Purpureocillium lilacinum
OTU186	80	17	221	10	15	0	0	0	1	d__Eukaryota; p__Ascomycota; c__Eurotiomycetes; o__Eurotiales; f__Aspergillaceae; g__Penicillium; s__Penicillium simplicissimum
OTU187	2	3	0	1	3	0	2	0	5	d__Eukaryota; p__Basidiomycota; c__Tremellomycetes; o__Filobasidiales; f__Filobasidiaceae; g__Naganishia; s__Naganishia albida
OTU188	0	44	0	0	0	1	0	63	0	d__Eukaryota; p__Ascomycota; c__Saccharomycetes; o__Saccharomycetales; f__Phaffomycetaceae; g__Cyberlindnera; s__Cyberlindnera fabianii
OTU189	0	0	1	0	1	317	0	0	39	d__Eukaryota; p__Ascomycota; c__Dothideomycetes; o__Pleosporales; f__Thyridariaceae; g__Thyridariella; s__Thyridariella mahakoshae
OTU190	0	0	0	0	0	1	0	0	4	d__Eukaryota; p__Ascomycota; c__Dothideomycetes; o__Pleosporales; f__Didymellaceae; g__Phoma; s__Phoma herbarum
OTU191	3	0	4	1	4	9	1	10	9	d__Eukaryota; p__Ascomycota; c__Dothideomycetes; o__Pleosporales; f__Didymosphaeriaceae; g__Paraconiothyrium; s__Paraconiothyrium fuckelii
OTU192	0	0	1	0	0	0	0	0	0	d__Eukaryota; p__Ascomycota; c__Dothideomycetes; o__Pleosporales; f__Phaeosphaeriaceae; g__Chaetosphaeronema; s__Chaetosphaeronema sp.
OTU193	0	0	0	4	0	0	0	0	0	d__Eukaryota; p__Ascomycota; c__Sordariomycetes; o__Hypocreales; f__Niessliaceae; g__Monocillium; s__Monocillium mucidum
OTU194	0	26	68	0	0	0	0	0	0	d__Eukaryota; p__Ascomycota; c__Sordariomycetes; o__Hypocreales; f__Hypocreaceae; g__Trichoderma; s__Trichoderma harzianum
OTU195	3	0	0	2	2	0	1	0	0	d__Eukaryota; p__Ascomycota; c__Dothideomycetes; o__Pleosporales; f__Sporormiaceae; g__Preussia; s__Preussia sp. (in: Fungi)
OTU196	3	0	1	33	79	0	0	0	5	d__Eukaryota; p__Mucoromycota; c__Mortierellomycetes; o__Mortierellales; f__Mortierellaceae; g__Mortierella; s__Mortierella alpina
OTU197	0	0	1	2	6	2	0	5	2	d__Eukaryota; p__Ascomycota; c__Sordariomycetes; o__Sordariales; f__Sordariaceae; g__Sordaria; s__Sordaria sp. P44E2
OTU198	199	0	1	4	1	0	1	0	1	d__Eukaryota; p__Ascomycota; c__Sordariomycetes; o__Sordariales; f__Chaetomiaceae; g__Chaetomium; s__Chaetomium globosum
OTU199	0	1	0	0	3	0	0	0	0	d__Eukaryota; p__Ascomycota; c__Leotiomycetes; o__Erysiphales; f__Erysiphaceae; g__Golovinomyces; s__Golovinomyces sp. PQ-2018
OTU200	0	29	1	0	0	1	0	66	0	d__Eukaryota; p__Ascomycota; c__Saccharomycetes; o__Saccharomycetales; f__Phaffomycetaceae; g__Cyberlindnera; s__Cyberlindnera fabianii
OTU201	1	0	0	2	70	0	0	0	0	d__Eukaryota; p__Ascomycota; c__Sordariomycetes; o__Hypocreales; f__Sarocladiaceae; g__Sarocladium; s__Sarocladium zeae
OTU203	0	0	0	11	6	0	0	0	2	d__Eukaryota; p__Mucoromycota; c__Mortierellomycetes; o__Mortierellales; f__Mortierellaceae; g__Mortierella; s__Mortierella sp. TR065
OTU204	28	0	3	0	0	0	0	0	3	d__Eukaryota; p__Ascomycota; c__Sordariomycetes; o__Hypocreales; f__Hypocreaceae; g__Trichoderma; s__Trichoderma reesei
OTU206	0	0	2	0	70	0	1	0	1	d__Eukaryota; p__Ascomycota; c__Sordariomycetes; o__Hypocreales; f__Nectriaceae; g__Fusarium; s__Fusarium sp.
OTU207	0	52	0	0	0	1	0	92	0	d__Eukaryota; p__Ascomycota; c__Saccharomycetes; o__Saccharomycetales; f__Phaffomycetaceae; g__Cyberlindnera; s__Cyberlindnera fabianii
OTU208	51	0	8	2	0	0	0	0	9	d__Eukaryota; p__Ascomycota; c__Eurotiomycetes; o__Onygenales; f__Ascosphaeraceae; g__Ascosphaera; s__Ascosphaera apis
OTU209	3	6	0	0	0	0	0	14	1	d__Eukaryota; p__Ascomycota; c__Dothideomycetes; o__Dothideales; f__Saccotheciaceae; g__Aureobasidium; s__Aureobasidium pullulans
OTU210	14	0	0	1	0	0	5	0	0	d__Eukaryota; p__Basidiomycota; c__Exobasidiomycetes; o__Exobasidiales; f__Cryptobasidiaceae; g__Acaromyces; s__Acaromyces ingoldii
OTU211	58	10	98	7	26	1	0	0	0	d__Eukaryota; p__Ascomycota; c__Eurotiomycetes; o__Eurotiales; f__Aspergillaceae; g__Penicillium; s__Penicillium simplicissimum
OTU212	4	3	0	2	3	1	31	2	5	d__Eukaryota; p__Ascomycota; c__Dothideomycetes; o__Pleosporales; f__Pleosporaceae; g__Alternaria; s__Alternaria sp.
OTU213	0	0	21	0	0	2	2	0	0	d__Eukaryota; p__Ascomycota; c__norank; o__norank; f__norank; g__Tetracladium; s__Tetracladium sp.
OTU214	52	17	194	1	6	0	0	0	0	d__Eukaryota; p__Ascomycota; c__Eurotiomycetes; o__Eurotiales; f__Aspergillaceae; g__Penicillium; s__Penicillium simplicissimum
OTU215	7	0	0	1	0	0	2	0	0	d__Eukaryota; p__Ascomycota; c__Dothideomycetes; o__Pleosporales; f__Nigrogranaceae; g__Nigrograna; s__Nigrograna mackinnonii
OTU216	4	10	0	0	2	6	9	23	10	d__Eukaryota; p__Ascomycota; c__Sordariomycetes; o__Togniniales; f__Togniniaceae; g__Phaeoacremonium; s__Phaeoacremonium sp. Z9
OTU217	13	3	30	6	2	0	12	82	2	d__Eukaryota; p__Ascomycota; c__Sordariomycetes; o__Togniniales; f__Togniniaceae; g__Phaeoacremonium; s__Phaeoacremonium sp. Z9
OTU218	2	0	0	0	225	0	0	2	0	d__Eukaryota; p__Ascomycota; c__Eurotiomycetes; o__Eurotiales; f__Aspergillaceae; g__Aspergillus; s__Aspergillus ruber
OTU219	76	21	190	0	5	0	0	0	0	d__Eukaryota; p__Ascomycota; c__Eurotiomycetes; o__Eurotiales; f__Aspergillaceae; g__Penicillium; s__Penicillium simplicissimum
OTU220	17	271	27	0	0	0	0	1	0	d__Eukaryota; p__Ascomycota; c__Dothideomycetes; o__Capnodiales; f__Teratosphaeriaceae; g__Capnobotryella; s__Capnobotryella sp. 15a
OTU221	0	0	1	4	1	0	2	0	0	d__Eukaryota; p__Ascomycota; c__Dothideomycetes; o__Pleosporales; f__Didymellaceae; g__Phoma; s__Phoma sp.
OTU222	0	0	0	0	0	0	4	0	11	d__Eukaryota; p__Ascomycota; c__Dothideomycetes; o__Pleosporales; f__Pleosporaceae; g__Alternaria; s__Alternaria sp.
OTU223	55	28	140	3	24	0	0	0	0	d__Eukaryota; p__Ascomycota; c__Eurotiomycetes; o__Eurotiales; f__Aspergillaceae; g__Penicillium; s__Penicillium simplicissimum
OTU224	2	0	0	2	197	0	1	0	0	d__Eukaryota; p__Ascomycota; c__Sordariomycetes; o__Sordariales; f__Chaetomiaceae; g__Thielavia; s__Thielavia gigaspora
OTU225	0	0	1	0	0	1	0	0	0	d__Eukaryota; p__Ascomycota; c__Dothideomycetes; o__Pleosporales; f__Sporormiaceae; g__Preussia; s__Preussia funiculata
OTU226	2	0	0	2	0	0	0	0	0	d__Eukaryota; p__Ascomycota; c__Dothideomycetes; o__norank; f__norank; g__Thyrostroma; s__Thyrostroma sp.
OTU227	127	0	0	0	0	0	0	0	5	d__Eukaryota; p__Ascomycota; c__Leotiomycetes; o__Helotiales; f__Dermateaceae; g__Dermea; s__Dermea viburni
OTU228	0	16	0	0	1	0	0	0	0	d__Eukaryota; p__Ascomycota; c__Sordariomycetes; o__Hypocreales; f__Nectriaceae; g__Fusarium; s__Fusarium sp. 16003
OTU229	97	28	88	29	70	0	0	0	0	d__Eukaryota; p__Ascomycota; c__Eurotiomycetes; o__Chaetothyriales; f__Cyphellophoraceae; g__Cyphellophora; s__Cyphellophora jingdongensis
OTU230	62	39	0	11	0	4	0	1	0	d__Eukaryota; p__Basidiomycota; c__Malasseziomycetes; o__Malasseziales; f__Malasseziaceae; g__Malassezia; s__Malassezia restricta
OTU231	1	0	1	0	0	1	0	0	0	d__Eukaryota; p__Ascomycota; c__Dothideomycetes; o__Pleosporales; f__Sporormiaceae; g__Preussia; s__Preussia africana
OTU232	0	17	0	0	0	0	0	235	0	Unclassified
OTU233	143	0	15	1	1	0	0	8	0	d__Eukaryota; p__Ascomycota; c__Sordariomycetes; o__Trichosphaeriales; f__Trichosphaeriaceae; g__Nigrospora; s__Nigrospora oryzae
OTU234	1	0	1	0	1	0	1	0	1	d__Eukaryota; p__Ascomycota; c__Dothideomycetes; o__Pleosporales; f__Pleosporaceae; g__Neocamarosporium; s__Neocamarosporium salsolae
OTU235	0	91	0	0	0	0	0	162	0	Unclassified
OTU236	0	0	1	0	0	0	0	0	3	d__Eukaryota; p__Ascomycota; c__Sordariomycetes; o__Hypocreales; f__Nectriaceae; g__Fusarium; s__Fusarium cf. solani
OTU237	53	16	126	6	20	0	0	1	0	d__Eukaryota; p__Ascomycota; c__Eurotiomycetes; o__Eurotiales; f__Aspergillaceae; g__Penicillium; s__Penicillium simplicissimum
OTU238	0	10	3	0	0	0	1	0	0	d__Eukaryota; p__Ascomycota; c__Lecanoromycetes; o__Umbilicariales; f__Umbilicariaceae; g__Umbilicaria; s__Umbilicaria josiae
OTU239	0	0	23	0	0	0	0	0	0	d__Eukaryota; p__Ascomycota; c__Eurotiomycetes; o__Eurotiales; f__Aspergillaceae; g__Aspergillus; s__Aspergillus welwitschiae
OTU240	22	0	0	52	34	77	16	0	18	d__Eukaryota; p__Ascomycota; c__Dothideomycetes; o__Pleosporales; f__Neohendersoniaceae; g__Medicopsis; s__Medicopsis romeroi
OTU241	0	0	1	0	4	0	0	44	0	d__Eukaryota; p__Ascomycota; c__Sordariomycetes; o__Glomerellales; f__Plectosphaerellaceae; g__Gibellulopsis; s__Gibellulopsis nigrescens
OTU242	0	0	0	48	198	0	0	0	0	d__Eukaryota; p__Ascomycota; c__Sordariomycetes; o__norank; f__Sporidesmiaceae; g__Sporidesmium; s__Sporidesmium melaleucae
OTU243	0	0	0	0	1	0	1	0	2	d__Eukaryota; p__Ascomycota; c__Sordariomycetes; o__Xylariales; f__Diatrypaceae; g__Eutypella; s__Eutypella citricola
OTU244	46	35	106	4	26	1	0	0	2	d__Eukaryota; p__Ascomycota; c__Eurotiomycetes; o__Eurotiales; f__Aspergillaceae; g__Penicillium; s__Penicillium simplicissimum
OTU245	2	0	0	0	254	0	0	0	0	d__Eukaryota; p__Ascomycota; c__Sordariomycetes; o__Sordariales; f__Cephalothecaceae; g__Phialemonium; s__Phialemonium sp. T004-F2-2
OTU246	0	31	0	0	0	1	0	260	0	Unclassified
OTU247	0	0	0	0	0	0	0	319	0	Unclassified
OTU248	0	0	2	0	0	0	0	0	9	d__Eukaryota; p__Ascomycota; c__Dothideomycetes; o__Pleosporales; f__Sporormiaceae; g__Preussia; s__Preussia sp. (in: Fungi)
OTU249	2	0	1	2	2	2	6	0	4	d__Eukaryota; p__Ascomycota; c__Dothideomycetes; o__Pleosporales; f__Didymosphaeriaceae; g__Paraconiothyrium; s__Paraconiothyrium fuckelii
OTU250	5	0	0	0	2	0	0	0	0	d__Eukaryota; p__Ascomycota; c__Dothideomycetes; o__Pleosporales; f__Pleosporaceae; g__Neocamarosporium; s__Neocamarosporium lamiacearum
OTU251	0	26	0	0	0	0	0	25	0	d__Eukaryota; p__Mucoromycota; c__Mucoromycetes; o__Mucorales; f__Rhizopodaceae; g__Rhizopus; s__Rhizopus oryzae
OTU252	55	33	107	3	9	1	0	0	0	d__Eukaryota; p__Ascomycota; c__Eurotiomycetes; o__Eurotiales; f__Aspergillaceae; g__Penicillium; s__Penicillium simplicissimum
OTU253	4	0	1	0	0	0	1	2	2	d__Eukaryota; p__Ascomycota; c__Dothideomycetes; o__Pleosporales; f__Dictyosporiaceae; g__Dictyosporium; s__Dictyosporium heptasporum
OTU254	2	0	0	3	151	0	0	0	0	d__Eukaryota; p__Ascomycota; c__Sordariomycetes; o__Sordariales; f__norank; g__Papulaspora; s__Papulaspora sp.
OTU255	39	24	125	1	16	0	0	0	1	d__Eukaryota; p__Ascomycota; c__Eurotiomycetes; o__Eurotiales; f__Aspergillaceae; g__Penicillium; s__Penicillium simplicissimum
OTU256	0	1	9	0	4	2	3	8	1	d__Eukaryota; p__Ascomycota; c__Sordariomycetes; o__Togniniales; f__Togniniaceae; g__Phaeoacremonium; s__Phaeoacremonium sp. Z9
OTU257	0	0	1	0	0	0	0	0	0	d__Eukaryota; p__Ascomycota; c__Sordariomycetes; o__Hypocreales; f__Niessliaceae; g__Monocillium; s__Monocillium mucidum
OTU258	0	0	0	0	0	3	0	0	1	d__Eukaryota; p__Ascomycota; c__Dothideomycetes; o__Pleosporales; f__Didymellaceae; g__Didymella; s__Didymella keratinophila
OTU259	41	20	120	6	8	0	0	0	0	d__Eukaryota; p__Ascomycota; c__Eurotiomycetes; o__Eurotiales; f__Aspergillaceae; g__Penicillium; s__Penicillium simplicissimum
OTU260	0	16	0	0	0	0	0	24	0	d__Eukaryota; p__Ascomycota; c__Eurotiomycetes; o__Eurotiales; f__Aspergillaceae; g__Penicillium; s__Penicillium oxalicum
OTU261	0	208	1	0	0	0	0	5	0	Unclassified
OTU262	272	0	0	0	0	0	0	0	0	d__Eukaryota; p__Ascomycota; c__Sordariomycetes; o__Lulworthiales; f__Lulworthiaceae; g__Lulworthia; s__Lulworthia cf. purpurea FCUL280207CF9
OTU263	33	10	137	3	18	0	0	0	1	d__Eukaryota; p__Ascomycota; c__Eurotiomycetes; o__Eurotiales; f__Aspergillaceae; g__Penicillium; s__Penicillium simplicissimum
OTU264	26	11	110	3	20	0	0	0	0	d__Eukaryota; p__Ascomycota; c__Eurotiomycetes; o__Eurotiales; f__Aspergillaceae; g__Penicillium; s__Penicillium simplicissimum
OTU265	0	0	1	0	2	1	0	0	0	d__Eukaryota; p__Ascomycota; c__Pezizomycetes; o__Pezizales; f__Ascobolaceae; g__Ascobolus; s__Ascobolus equinus
OTU266	0	0	0	0	184	0	0	0	0	d__Eukaryota; p__Ascomycota; c__Sordariomycetes; o__norank; f__Sporidesmiaceae; g__Sporidesmium; s__Sporidesmium melaleucae
OTU267	0	0	21	2	108	0	0	0	0	d__Eukaryota; p__Ascomycota; c__Sordariomycetes; o__Sordariales; f__Lasiosphaeriaceae; g__Podospora; s__Podospora glutinans
OTU268	1	0	2	0	0	11	1	73	12	d__Eukaryota; p__Ascomycota; c__Sordariomycetes; o__Togniniales; f__Togniniaceae; g__Phaeoacremonium; s__Phaeoacremonium scolyti
OTU269	0	223	0	0	0	0	0	2	0	d__Eukaryota; p__Ascomycota; c__Eurotiomycetes; o__Chaetothyriales; f__norank; g__Strelitziana; s__Strelitziana mali
OTU270	0	3	0	0	1	0	0	1	0	d__Eukaryota; p__Ascomycota; c__Sordariomycetes; o__Xylariales; f__Sporocadaceae; g__Seimatosporium; s__Seimatosporium italicum
OTU271	0	91	22	4	0	0	0	0	0	d__Eukaryota; p__Ascomycota; c__Eurotiomycetes; o__Eurotiales; f__Trichocomaceae; g__Talaromyces; s__Talaromyces purpureogenus
OTU272	27	14	186	2	7	0	0	0	0	d__Eukaryota; p__Ascomycota; c__Eurotiomycetes; o__Eurotiales; f__Aspergillaceae; g__Penicillium; s__Penicillium simplicissimum
OTU273	0	0	0	0	0	0	0	21	0	Unclassified
OTU274	0	0	3	0	0	0	0	0	0	d__Eukaryota; p__Ascomycota; c__Pezizomycetes; o__Pezizales; f__Pyronemataceae; g__Cheilymenia; s__Cheilymenia cf. granulata
OTU275	40	4	102	6	12	0	0	0	1	d__Eukaryota; p__Ascomycota; c__Eurotiomycetes; o__Eurotiales; f__Aspergillaceae; g__Penicillium; s__Penicillium simplicissimum
OTU276	39	12	125	6	10	0	0	0	0	d__Eukaryota; p__Ascomycota; c__Eurotiomycetes; o__Eurotiales; f__Aspergillaceae; g__Penicillium; s__Penicillium simplicissimum
OTU277	8	0	0	1	4	0	98	0	29	d__Eukaryota; p__Ascomycota; c__Dothideomycetes; o__Pleosporales; f__Cucurbitariaceae; g__Neocucurbitaria; s__Neocucurbitaria unguis-hominis
OTU278	3	0	0	2	0	0	0	0	0	d__Eukaryota; p__Ascomycota; c__Dothideomycetes; o__Pleosporales; f__Coniothyriaceae; g__Hazslinszkyomyces; s__Hazslinszkyomyces aloes
OTU279	88	3	0	0	0	0	1	16	0	d__Eukaryota; p__Basidiomycota; c__Tremellomycetes; o__Tremellales; f__Cryptococcaceae; g__Cryptococcus; s__Cryptococcus sp. HLS105
OTU280	0	26	1	0	0	0	0	38	0	d__Eukaryota; p__Ascomycota; c__Saccharomycetes; o__Saccharomycetales; f__Debaryomycetaceae; g__Candida; s__Candida orthopsilosis
OTU281	1	7	0	0	0	2	8	34	6	d__Eukaryota; p__Ascomycota; c__Sordariomycetes; o__Togniniales; f__Togniniaceae; g__Phaeoacremonium; s__Phaeoacremonium sp. Z9
OTU282	1	0	0	1	221	0	0	0	0	d__Eukaryota; p__Ascomycota; c__Sordariomycetes; o__Sordariales; f__Cephalothecaceae; g__Phialemonium; s__Phialemonium obovatum
OTU283	0	1	0	0	0	0	0	322	0	d__Eukaryota; p__Ascomycota; c__Dothideomycetes; o__Pleosporales; f__Didymellaceae; g__Phoma; s__Phoma herbarum
OTU284	0	0	0	0	109	0	0	0	0	d__Eukaryota; p__Ascomycota; c__Sordariomycetes; o__Sordariales; f__Lasiosphaeriaceae; g__Schizothecium; s__Schizothecium sp. F277858
OTU285	112	0	0	0	1	0	0	0	1	d__Eukaryota; p__Mucoromycota; c__Mortierellomycetes; o__Mortierellales; f__Mortierellaceae; g__Mortierella; s__Mortierella sp. 02NH02
OTU286	1	0	0	0	2	0	0	0	0	Unclassified
OTU287	4	0	0	1	2	0	0	0	0	d__Eukaryota; p__Ascomycota; c__Dothideomycetes; o__Pleosporales; f__Sporormiaceae; g__Preussia; s__Preussia sp. NVM2.5
OTU288	0	0	0	3	0	0	1	0	4	d__Eukaryota; p__Basidiomycota; c__Tremellomycetes; o__Filobasidiales; f__Filobasidiaceae; g__Filobasidium; s__Filobasidium magnum
OTU289	1	0	0	1	1	0	8	4	15	d__Eukaryota; p__Ascomycota; c__Dothideomycetes; o__Pleosporales; f__Didymosphaeriaceae; g__Dendrothyrium; s__Dendrothyrium longisporum
OTU291	0	4	0	0	0	0	0	6	0	d__Eukaryota; p__Ascomycota; c__Dothideomycetes; o__Pleosporales; f__Didymellaceae; g__Neoascochyta; s__Neoascochyta exitialis
OTU292	2	0	0	0	0	0	0	0	0	d__Eukaryota; p__Ascomycota; c__Sordariomycetes; o__Hypocreales; f__Nectriaceae; g__Fusarium; s__Fusarium cf. solani
OTU293	0	0	0	1	71	0	0	0	0	d__Eukaryota; p__Ascomycota; c__Sordariomycetes; o__Sordariales; f__Sordariaceae; g__Sordaria; s__Sordaria araneosa
OTU294	0	0	0	2	0	0	2	0	0	d__Eukaryota; p__Mucoromycota; c__Mortierellomycetes; o__Mortierellales; f__Mortierellaceae; g__Mortierella; s__Mortierella sp.
OTU295	0	5	0	0	0	0	0	50	0	d__Eukaryota; p__Ascomycota; c__Saccharomycetes; o__Saccharomycetales; f__Phaffomycetaceae; g__Wickerhamomyces; s__Wickerhamomyces anomalus
OTU296	31	4	98	3	15	0	0	0	0	d__Eukaryota; p__Ascomycota; c__Eurotiomycetes; o__Eurotiales; f__Aspergillaceae; g__Penicillium; s__Penicillium simplicissimum
OTU297	0	236	0	0	0	0	0	2	0	d__Eukaryota; p__Ascomycota; c__Eurotiomycetes; o__Eurotiales; f__Trichocomaceae; g__Talaromyces; s__Talaromyces radicus
OTU298	53	15	109	1	13	0	0	0	1	d__Eukaryota; p__Ascomycota; c__Eurotiomycetes; o__Eurotiales; f__Aspergillaceae; g__Penicillium; s__Penicillium simplicissimum
OTU299	0	5	0	0	0	0	0	178	0	Unclassified
OTU300	0	0	0	0	0	0	0	176	0	Unclassified
OTU301	0	0	0	0	0	0	0	7	0	d__Eukaryota; p__Basidiomycota; c__Tremellomycetes; o__Tremellales; f__Bulleribasidiaceae; g__Vishniacozyma; s__Vishniacozyma tephrensis
OTU302	14	0	1	37	25	42	16	1	17	d__Eukaryota; p__Ascomycota; c__Dothideomycetes; o__Pleosporales; f__Pleomassariaceae; g__Prosthemium; s__Prosthemium betulinum
OTU303	0	0	1	0	1	0	0	0	0	d__Eukaryota; p__Ascomycota; c__Dothideomycetes; o__Pleosporales; f__Phaeosphaeriaceae; g__Paraphoma; s__Paraphoma sp.
OTU304	1	0	0	1	3	0	0	0	1	d__Eukaryota; p__Ascomycota; c__Dothideomycetes; o__Pleosporales; f__Sporormiaceae; g__Preussia; s__Preussia similis
OTU305	0	0	0	1	0	0	1	0	1	d__Eukaryota; p__Ascomycota; c__Sordariomycetes; o__Sordariales; f__Lasiosphaeriaceae; g__Podospora; s__Podospora intestinacea
OTU306	0	0	1	0	0	0	0	0	8	d__Eukaryota; p__Ascomycota; c__Sordariomycetes; o__Sordariales; f__Chaetomiaceae; g__Chaetomium; s__Chaetomium crispatum
OTU307	0	0	1	0	0	0	0	49	0	d__Eukaryota; p__Ascomycota; c__Eurotiomycetes; o__Eurotiales; f__Aspergillaceae; g__Penicillium; s__Penicillium sp. GHQ-18
OTU308	0	5	0	0	0	0	0	36	0	Unclassified
OTU309	2	0	0	50	1	0	0	0	0	d__Eukaryota; p__Ascomycota; c__Dothideomycetes; o__Pleosporales; f__Sporormiaceae; g__Preussia; s__Preussia sp. (in: Fungi)
OTU310	3	0	0	0	76	2	7	0	9	d__Eukaryota; p__Ascomycota; c__Dothideomycetes; o__Botryosphaeriales; f__Botryosphaeriaceae; g__Dothiorella; s__Dothiorella viticola
OTU311	1	0	0	1	132	0	1	0	0	d__Eukaryota; p__Ascomycota; c__Dothideomycetes; o__Pleosporales; f__norank; g__Ochrocladosporium; s__Ochrocladosporium sp.
OTU312	164	0	0	0	1	0	0	0	0	d__Eukaryota; p__Mucoromycota; c__Mortierellomycetes; o__Mortierellales; f__Mortierellaceae; g__Mortierella; s__Mortierella gamsii
OTU313	2	0	0	195	1	0	1	0	6	d__Eukaryota; p__Ascomycota; c__Dothideomycetes; o__Pleosporales; f__Didymosphaeriaceae; g__Paraconiothyrium; s__Paraconiothyrium sp. 1 NV-2015
OTU314	1	0	0	0	5	0	0	0	0	d__Eukaryota; p__Ascomycota; c__Dothideomycetes; o__Pleosporales; f__Sporormiaceae; g__Preussia; s__Preussia polymorpha
OTU315	0	0	25	1	2	0	1	0	0	d__Eukaryota; p__Ascomycota; c__Sordariomycetes; o__Sordariales; f__Chaetomiaceae; g__Chaetomium; s__Chaetomium subspirilliferum
OTU316	2	0	0	30	124	48	0	0	0	d__Eukaryota; p__Ascomycota; c__Orbiliomycetes; o__Orbiliales; f__Orbiliaceae; g__Orbilia; s__Orbilia sp. HOB-2016au
OTU317	0	0	0	1	0	0	0	0	0	Unclassified
OTU318	2	2	0	0	1	0	1	0	12	d__Eukaryota; p__Ascomycota; c__Dothideomycetes; o__Pleosporales; f__Dictyosporiaceae; g__Pseudocoleophoma; s__Pseudocoleophoma polygonicola
OTU319	0	0	1	68	50	2	9	0	3	d__Eukaryota; p__Ascomycota; c__Dothideomycetes; o__Botryosphaeriales; f__Botryosphaeriaceae; g__Dothiorella; s__Dothiorella viticola
OTU320	70	0	1	1	4	0	0	0	15	Unclassified
OTU321	0	0	1	0	0	0	0	0	6	d__Eukaryota; p__Ascomycota; c__Dothideomycetes; o__norank; f__norank; g__Arxiella; s__Arxiella terrestris
OTU322	1	5	1	1	0	0	0	3	0	d__Eukaryota; p__Ascomycota; c__Sordariomycetes; o__Xylariales; f__norank; g__Phialemoniopsis; s__Phialemoniopsis curvata
OTU323	0	0	2	1	0	0	0	0	1	d__Eukaryota; p__Ascomycota; c__Sordariomycetes; o__Glomerellales; f__Plectosphaerellaceae; g__Plectosphaerella; s__Plectosphaerella cucumerina
OTU324	0	0	2	0	2	0	0	0	0	d__Eukaryota; p__Ascomycota; c__Sordariomycetes; o__Sordariales; f__Chaetomiaceae; g__Humicola; s__Humicola fuscoatra
OTU325	44	10	108	2	12	0	0	0	0	d__Eukaryota; p__Ascomycota; c__Eurotiomycetes; o__Eurotiales; f__Aspergillaceae; g__Penicillium; s__Penicillium simplicissimum
OTU326	0	0	4	0	0	0	0	10	0	d__Eukaryota; p__Ascomycota; c__Sordariomycetes; o__Hypocreales; f__Stachybotryaceae; g__Albifimbria; s__Albifimbria verrucaria
OTU327	223	0	0	0	2	0	0	0	0	d__Eukaryota; p__Ascomycota; c__Sordariomycetes; o__Microascales; f__Microascaceae; g__Kernia; s__Kernia pachypleura
OTU328	0	0	1	1	3	8	1	0	4	d__Eukaryota; p__Ascomycota; c__Dothideomycetes; o__Pleosporales; f__Didymosphaeriaceae; g__Paraconiothyrium; s__Paraconiothyrium fuckelii
OTU329	0	24	0	0	0	0	0	28	0	d__Eukaryota; p__Ascomycota; c__Saccharomycetes; o__Saccharomycetales; f__Phaffomycetaceae; g__Cyberlindnera; s__Cyberlindnera fabianii
OTU330	24	7	87	4	21	2	0	0	0	d__Eukaryota; p__Ascomycota; c__Eurotiomycetes; o__Eurotiales; f__Aspergillaceae; g__Penicillium; s__Penicillium simplicissimum
OTU331	16	1	0	31	25	55	1	1	13	d__Eukaryota; p__Ascomycota; c__Dothideomycetes; o__Pleosporales; f__Neohendersoniaceae; g__Medicopsis; s__Medicopsis romeroi
OTU332	1	0	0	3	0	0	0	0	0	d__Eukaryota; p__Ascomycota; c__Dothideomycetes; o__Pleosporales; f__norank; g__Monodictys; s__Monodictys castaneae
OTU334	0	0	0	0	4	0	0	0	0	d__Eukaryota; p__Ascomycota; c__Dothideomycetes; o__Pleosporales; f__Sporormiaceae; g__Preussia; s__Preussia sp. EAL2.5
OTU335	0	85	1	0	0	0	0	11	0	d__Eukaryota; p__Ascomycota; c__Sordariomycetes; o__Hypocreales; f__norank; g__Emericellopsis; s__Emericellopsis microspora
OTU336	11	7	0	0	7	2	7	5	4	d__Eukaryota; p__Ascomycota; c__norank; o__norank; f__norank; g__Acremonium; s__Acremonium sp. (in: Ascomycota)
OTU337	15	9	103	2	14	0	0	0	0	d__Eukaryota; p__Ascomycota; c__Eurotiomycetes; o__Eurotiales; f__Aspergillaceae; g__Penicillium; s__Penicillium simplicissimum
OTU338	0	0	1	0	3	4	0	0	4	d__Eukaryota; p__Ascomycota; c__Dothideomycetes; o__Pleosporales; f__Didymosphaeriaceae; g__Paraconiothyrium; s__Paraconiothyrium fuckelii
OTU339	0	2	2	0	0	1	14	11	63	d__Eukaryota; p__Ascomycota; c__Dothideomycetes; o__Capnodiales; f__Cladosporiaceae; g__Cladosporium; s__Cladosporium sp.
OTU340	1	0	0	0	144	0	0	0	0	d__Eukaryota; p__Mucoromycota; c__Mortierellomycetes; o__Mortierellales; f__Mortierellaceae; g__Mortierella; s__Mortierella sp.
OTU341	1	0	0	2	0	0	0	0	9	d__Eukaryota; p__Ascomycota; c__Eurotiomycetes; o__Eurotiales; f__Aspergillaceae; g__Penicillium; s__Penicillium janthinellum
OTU342	0	0	1	0	0	0	0	0	0	d__Eukaryota; p__Ascomycota; c__Dothideomycetes; o__Pleosporales; f__Didymellaceae; g__Didymella; s__Didymella tanaceti
OTU343	1	0	1	8	0	0	3	0	2	d__Eukaryota; p__Basidiomycota; c__Microbotryomycetes; o__norank; f__norank; g__Colacogloea; s__Colacogloea philyla
OTU344	1	0	0	0	4	0	0	0	0	d__Eukaryota; p__Ascomycota; c__Eurotiomycetes; o__Chaetothyriales; f__Herpotrichiellaceae; g__Coniosporium; s__Coniosporium sp. MA4666
OTU345	2	0	0	0	3	0	1	0	0	d__Eukaryota; p__Ascomycota; c__Dothideomycetes; o__Pleosporales; f__Pleosporaceae; g__Neocamarosporium; s__Neocamarosporium salsolae
OTU346	0	0	0	0	0	0	0	0	0	d__Eukaryota; p__Ascomycota; c__Sordariomycetes; o__Hypocreales; f__Nectriaceae; g__Fusicolla; s__Fusicolla acetilerea
OTU347	0	0	2	0	0	1	0	0	0	d__Eukaryota; p__Ascomycota; c__Dothideomycetes; o__Pleosporales; f__Didymosphaeriaceae; g__Laburnicola; s__Laburnicola hawksworthii
OTU348	2	0	0	123	1	0	0	0	0	d__Eukaryota; p__Ascomycota; c__Sordariomycetes; o__Xenospadicoidales; f__Xenospadicoidaceae; g__Spadicoides; s__Spadicoides bina
OTU349	6	0	1	0	0	4	0	0	2	d__Eukaryota; p__Ascomycota; c__Dothideomycetes; o__Pleosporales; f__Dictyosporiaceae; g__Pseudocoleophoma; s__Pseudocoleophoma polygonicola
OTU350	0	0	1	0	13	1	0	0	1	d__Eukaryota; p__Ascomycota; c__Sordariomycetes; o__Sordariales; f__Chaetomiaceae; g__Humicola; s__Humicola nigrescens
OTU351	33	18	67	2	7	0	0	1	0	d__Eukaryota; p__Ascomycota; c__Eurotiomycetes; o__Eurotiales; f__Aspergillaceae; g__Penicillium; s__Penicillium simplicissimum
OTU352	0	0	0	0	0	0	0	0	6	d__Eukaryota; p__Ascomycota; c__Sordariomycetes; o__Hypocreales; f__Nectriaceae; g__Fusarium; s__Fusarium solani
OTU353	22	3	62	3	18	0	0	0	0	Unclassified
OTU354	0	100	85	0	0	0	0	1	0	d__Eukaryota; p__Basidiomycota; c__Tremellomycetes; o__Tremellales; f__Bulleribasidiaceae; g__Dioszegia; s__Dioszegia takashimae
OTU355	0	0	0	0	0	0	2	0	1	d__Eukaryota; p__Ascomycota; c__Sordariomycetes; o__Diaporthales; f__Valsaceae; g__Cytospora; s__Cytospora salicicola
OTU356	2	0	0	0	2	4	0	0	3	d__Eukaryota; p__Ascomycota; c__Dothideomycetes; o__Pleosporales; f__Didymosphaeriaceae; g__Paraconiothyrium; s__Paraconiothyrium fuckelii
OTU357	0	59	1	0	0	1	0	6	3	d__Eukaryota; p__Ascomycota; c__Sordariomycetes; o__Hypocreales; f__Nectriaceae; g__Fusarium; s__Fusarium sp.
OTU358	0	0	0	0	3	0	0	0	8	d__Eukaryota; p__Ascomycota; c__Dothideomycetes; o__Pleosporales; f__Nigrogranaceae; g__Nigrograna; s__Nigrograna mycophila
OTU359	2	0	0	1	0	0	0	0	1	d__Eukaryota; p__Ascomycota; c__Dothideomycetes; o__Pleosporales; f__Sporormiaceae; g__Sporormiella; s__Sporormiella megalospora
OTU360	3	0	0	0	3	0	0	0	0	d__Eukaryota; p__Ascomycota; c__Dothideomycetes; o__Pleosporales; f__norank; g__Microsphaeropsis; s__Microsphaeropsis olivacea
OTU361	0	2	0	0	0	0	0	0	0	d__Eukaryota; p__Ascomycota; c__Dothideomycetes; o__Pleosporales; f__Didymellaceae; g__Leptosphaerulina; s__Leptosphaerulina albulae
OTU362	0	0	1	40	46	30	1	0	2	Unclassified
OTU363	22	3	102	4	12	0	0	0	0	d__Eukaryota; p__Ascomycota; c__Eurotiomycetes; o__Eurotiales; f__Aspergillaceae; g__Penicillium; s__Penicillium simplicissimum
OTU364	0	3	0	0	2	1	2	3	4	d__Eukaryota; p__Ascomycota; c__Dothideomycetes; o__Pleosporales; f__Coniothyriaceae; g__Coniothyrium; s__Coniothyrium insitivum
OTU365	0	0	2	0	0	1	0	0	8	d__Eukaryota; p__Ascomycota; c__Sordariomycetes; o__Xylariales; f__Sporocadaceae; g__Xenoseimatosporium; s__Xenoseimatosporium quercinum
OTU366	0	0	18	0	0	0	0	69	0	d__Eukaryota; p__Ascomycota; c__Sordariomycetes; o__Glomerellales; f__Plectosphaerellaceae; g__Plectosphaerella; s__Plectosphaerella cucumerina
OTU367	2	6	0	0	1	0	0	14	2	d__Eukaryota; p__Ascomycota; c__Dothideomycetes; o__Dothideales; f__Saccotheciaceae; g__Aureobasidium; s__Aureobasidium pullulans
OTU368	0	0	0	0	0	0	0	141	0	Unclassified
OTU370	0	136	0	0	0	0	1	1	0	d__Eukaryota; p__Ascomycota; c__Sordariomycetes; o__Hypocreales; f__Nectriaceae; g__Fusarium; s__Fusarium graminearum
OTU371	0	0	1	0	0	0	0	0	0	d__Eukaryota; p__Ascomycota; c__Archaeorhizomycetes; o__Archaeorhizomycetales; f__Archaeorhizomycetaceae; g__Archaeorhizomyces; s__Archaeorhizomyces borealis
OTU373	0	3	0	0	0	0	0	192	0	Unclassified
OTU374	0	0	0	0	1	1	0	0	0	d__Eukaryota; p__Ascomycota; c__Dothideomycetes; o__Pleosporales; f__Pleosporaceae; g__Alternaria; s__Alternaria sp.
OTU376	0	0	0	0	25	0	7	0	0	d__Eukaryota; p__Ascomycota; c__Dothideomycetes; o__Botryosphaeriales; f__Aplosporellaceae; g__Aplosporella; s__Aplosporella hesperidica
OTU377	0	0	48	0	0	0	0	0	0	Unclassified
OTU378	0	0	0	0	0	0	0	225	0	Unclassified
OTU379	2	3	1	0	0	0	0	2	2	d__Eukaryota; p__Ascomycota; c__Dothideomycetes; o__Dothideales; f__Saccotheciaceae; g__Aureobasidium; s__Aureobasidium pullulans
OTU380	0	176	0	0	0	0	0	3	0	d__Eukaryota; p__Ascomycota; c__Eurotiomycetes; o__Chaetothyriales; f__norank; g__Strelitziana; s__Strelitziana albiziae
OTU381	27	6	99	2	6	0	0	0	0	Unclassified
OTU382	0	0	2	1	4	0	0	0	2	d__Eukaryota; p__Ascomycota; c__Sordariomycetes; o__Sordariales; f__Chaetomiaceae; g__Botryotrichum; s__Botryotrichum piluliferum
OTU383	1	0	0	1	0	0	0	0	0	d__Eukaryota; p__Ascomycota; c__Sordariomycetes; o__Hypocreales; f__Nectriaceae; g__Fusarium; s__Fusarium sp.
OTU384	0	4	0	3	0	0	0	2	0	d__Eukaryota; p__Ascomycota; c__Sordariomycetes; o__Hypocreales; f__Nectriaceae; g__Fusarium; s__Fusarium solani
OTU385	0	0	0	1	86	0	0	0	0	d__Eukaryota; p__Ascomycota; c__Sordariomycetes; o__Sordariales; f__Chaetomiaceae; g__Ovatospora; s__Ovatospora mollicella
OTU386	25	16	112	0	3	1	0	0	0	d__Eukaryota; p__Ascomycota; c__Eurotiomycetes; o__Eurotiales; f__Aspergillaceae; g__Penicillium; s__Penicillium simplicissimum
OTU388	1	3	7	1	1	0	3	6	0	d__Eukaryota; p__Ascomycota; c__Sordariomycetes; o__Togniniales; f__Togniniaceae; g__Phaeoacremonium; s__Phaeoacremonium sp. Z9
OTU389	0	1	0	0	0	0	0	39	13	d__Eukaryota; p__Ascomycota; c__Dothideomycetes; o__Pleosporales; f__Didymellaceae; g__Phoma; s__Phoma sp. P34E5
OTU390	0	4	0	0	1	0	0	1	0	d__Eukaryota; p__Ascomycota; c__Sordariomycetes; o__Hypocreales; f__Nectriaceae; g__Fusarium; s__Fusarium solani
OTU391	132	0	0	0	1	0	0	0	0	d__Eukaryota; p__Ascomycota; c__norank; o__norank; f__norank; g__Tricellula; s__Tricellula inaequalis
OTU392	0	82	0	0	0	0	0	0	0	d__Eukaryota; p__Ascomycota; c__Sordariomycetes; o__Hypocreales; f__Hypocreaceae; g__Trichoderma; s__Trichoderma longibrachiatum
OTU393	0	0	2	0	0	0	0	0	0	d__Eukaryota; p__Ascomycota; c__Sordariomycetes; o__Sordariales; f__Lasiosphaeriaceae; g__Podospora; s__Podospora intestinacea
OTU395	25	10	71	1	9	0	0	3	0	d__Eukaryota; p__Ascomycota; c__Eurotiomycetes; o__Eurotiales; f__Aspergillaceae; g__Penicillium; s__Penicillium simplicissimum
OTU396	35	11	97	0	4	0	0	0	0	d__Eukaryota; p__Ascomycota; c__Eurotiomycetes; o__Eurotiales; f__Aspergillaceae; g__Penicillium; s__Penicillium simplicissimum
OTU397	0	136	1	33	0	0	0	3	0	d__Eukaryota; p__Ascomycota; c__Eurotiomycetes; o__Eurotiales; f__Trichocomaceae; g__Talaromyces; s__Talaromyces funiculosus
OTU398	0	0	1	0	0	0	0	0	11	Unclassified
OTU400	101	0	0	0	0	0	0	0	0	d__Eukaryota; p__Mucoromycota; c__Mortierellomycetes; o__Mortierellales; f__Mortierellaceae; g__Mortierella; s__Mortierella sp. D3Wa
OTU401	8	0	0	3	48	0	48	0	1	d__Eukaryota; p__Basidiomycota; c__Tremellomycetes; o__Tremellales; f__Bulleribasidiaceae; g__Vishniacozyma; s__Vishniacozyma victoriae
OTU402	0	0	0	0	1	2	0	0	0	d__Eukaryota; p__Ascomycota; c__Sordariomycetes; o__Trichosphaeriales; f__Trichosphaeriaceae; g__Nigrospora; s__Nigrospora sp.
OTU403	162	0	0	1	0	0	0	0	0	d__Eukaryota; p__Ascomycota; c__Sordariomycetes; o__Hypocreales; f__Nectriaceae; g__Corallomycetella; s__Corallomycetella repens
OTU404	0	0	2	0	0	0	0	0	0	d__Eukaryota; p__Ascomycota; c__norank; o__norank; f__norank; g__Tetracladium; s__Tetracladium sp. S-16
OTU405	0	0	30	3	0	0	0	0	0	Unclassified
OTU406	0	16	0	0	0	0	0	38	0	d__Eukaryota; p__Ascomycota; c__Saccharomycetes; o__Saccharomycetales; f__Phaffomycetaceae; g__Cyberlindnera; s__Cyberlindnera fabianii
OTU407	0	0	2	0	2	0	0	4	0	d__Eukaryota; p__Ascomycota; c__Leotiomycetes; o__Helotiales; f__norank; g__Dendrostilbella; s__Dendrostilbella macrospora
OTU408	18	5	103	0	7	0	0	0	0	d__Eukaryota; p__Ascomycota; c__Eurotiomycetes; o__Eurotiales; f__Aspergillaceae; g__Penicillium; s__Penicillium simplicissimum
OTU409	0	0	0	2	0	0	0	0	0	d__Eukaryota; p__Ascomycota; c__Eurotiomycetes; o__Chaetothyriales; f__Herpotrichiellaceae; g__Phialophora; s__Phialophora sp. Sib2-1-6
OTU410	23	9	85	3	7	1	0	0	1	d__Eukaryota; p__Ascomycota; c__Eurotiomycetes; o__Eurotiales; f__Aspergillaceae; g__Penicillium; s__Penicillium simplicissimum
OTU411	0	33	0	0	0	0	3	2	1	d__Eukaryota; p__Ascomycota; c__Dothideomycetes; o__Capnodiales; f__Mycosphaerellaceae; g__Septoria; s__Septoria sp. TCM-8
OTU412	1	0	1	0	1	30	6	0	26	d__Eukaryota; p__Basidiomycota; c__Tremellomycetes; o__Tremellales; f__Cryptococcaceae; g__Kwoniella; s__Kwoniella dendrophila
OTU413	0	0	59	4	0	2	1	0	0	Unclassified
OTU414	5	0	0	0	2	0	0	0	0	d__Eukaryota; p__Ascomycota; c__Sordariomycetes; o__Diaporthales; f__Valsaceae; g__Cytospora; s__Cytospora paratranslucens
OTU415	0	0	1	0	0	1	0	0	13	d__Eukaryota; p__Ascomycota; c__norank; o__norank; f__norank; g__Acrophialophora; s__Acrophialophora levis
OTU416	0	0	0	2	1	0	0	0	0	d__Eukaryota; p__Ascomycota; c__Dothideomycetes; o__Pleosporales; f__Sporormiaceae; g__Sporormiella; s__Sporormiella megalospora
OTU417	2	0	0	1	0	0	0	0	0	d__Eukaryota; p__Ascomycota; c__Dothideomycetes; o__Pleosporales; f__Pleosporaceae; g__Neocamarosporium; s__Neocamarosporium obiones
OTU418	0	0	0	32	1	0	1	0	0	d__Eukaryota; p__Basidiomycota; c__Cystobasidiomycetes; o__norank; f__norank; g__Buckleyzyma; s__Buckleyzyma aurantiaca
OTU419	0	0	0	0	0	0	0	0	3	d__Eukaryota; p__Ascomycota; c__Dothideomycetes; o__Pleosporales; f__Sporormiaceae; g__Sporormiella; s__Sporormiella megalospora
OTU420	31	10	57	3	12	0	0	0	0	d__Eukaryota; p__Ascomycota; c__Eurotiomycetes; o__Eurotiales; f__Aspergillaceae; g__Penicillium; s__Penicillium simplicissimum
OTU421	0	87	0	0	0	0	0	90	0	Unclassified
OTU422	2	0	13	14	0	0	0	0	0	Unclassified
OTU423	8	0	0	0	0	2	0	0	0	d__Eukaryota; p__Ascomycota; c__Dothideomycetes; o__Pleosporales; f__Didymellaceae; g__Phoma; s__Phoma sp.
OTU424	1	0	2	71	0	57	1	0	0	d__Eukaryota; p__Ascomycota; c__Dothideomycetes; o__Myriangiales; f__Elsinoaceae; g__Elsinoe; s__Elsinoe leucopogonis
OTU425	0	0	0	2	0	0	0	0	0	d__Eukaryota; p__Mucoromycota; c__Mortierellomycetes; o__Mortierellales; f__Mortierellaceae; g__Mortierella; s__Mortierella indohii
OTU426	5	3	1	0	0	2	5	13	12	d__Eukaryota; p__Ascomycota; c__Sordariomycetes; o__Togniniales; f__Togniniaceae; g__Phaeoacremonium; s__Phaeoacremonium sp. Z9
OTU427	0	19	1	1	0	0	0	0	0	d__Eukaryota; p__Basidiomycota; c__Agaricomycetes; o__Agaricales; f__Schizophyllaceae; g__Schizophyllum; s__Schizophyllum commune
OTU428	30	9	64	4	5	1	0	0	0	d__Eukaryota; p__Ascomycota; c__Eurotiomycetes; o__Eurotiales; f__Aspergillaceae; g__Penicillium; s__Penicillium simplicissimum
OTU429	1	4	1	1	3	1	4	0	1	d__Eukaryota; p__Ascomycota; c__Dothideomycetes; o__Pleosporales; f__Pleosporaceae; g__Alternaria; s__Alternaria sp.
OTU431	5	0	1	0	0	0	0	0	0	d__Eukaryota; p__Ascomycota; c__Sordariomycetes; o__Glomerellales; f__Plectosphaerellaceae; g__Plectosphaerella; s__Plectosphaerella sp.
OTU432	0	43	26	0	0	0	0	6	0	d__Eukaryota; p__Ascomycota; c__Eurotiomycetes; o__Eurotiales; f__Aspergillaceae; g__Aspergillus; s__Aspergillus versicolor
OTU433	0	0	0	1	2	0	0	0	0	Unclassified
OTU434	6	0	1	3	0	2	0	0	0	d__Eukaryota; p__Ascomycota; c__Sordariomycetes; o__Xenospadicoidales; f__Xenospadicoidaceae; g__Spadicoides; s__Spadicoides bina
OTU435	0	0	0	1	5	1	0	1	0	d__Eukaryota; p__Ascomycota; c__Dothideomycetes; o__Pleosporales; f__Didymosphaeriaceae; g__Paraconiothyrium; s__Paraconiothyrium fuckelii
OTU436	0	0	1	0	0	0	0	0	0	d__Eukaryota; p__Ascomycota; c__Sordariomycetes; o__Hypocreales; f__Bionectriaceae; g__Clonostachys; s__Clonostachys sp.
OTU437	9	0	3	17	5	44	8	7	9	d__Eukaryota; p__Ascomycota; c__Dothideomycetes; o__Pleosporales; f__norank; g__Farasanispora; s__Farasanispora avicenniae
OTU438	158	0	0	2	4	0	0	0	0	d__Eukaryota; p__Ascomycota; c__Eurotiomycetes; o__Eurotiales; f__Aspergillaceae; g__Penicillium; s__Penicillium terrigenum
OTU439	0	0	0	0	0	0	0	0	3	d__Eukaryota; p__Ascomycota; c__Sordariomycetes; o__Diaporthales; f__Valsaceae; g__Valsa; s__Valsa cypri
OTU440	160	0	0	0	1	0	0	0	0	d__Eukaryota; p__Ascomycota; c__Sordariomycetes; o__Hypocreales; f__Nectriaceae; g__Volutella; s__Volutella ciliata
OTU441	23	16	50	3	11	2	0	1	0	d__Eukaryota; p__Ascomycota; c__Eurotiomycetes; o__Eurotiales; f__Aspergillaceae; g__Penicillium; s__Penicillium simplicissimum
OTU442	0	0	1	3	2	0	0	0	0	d__Eukaryota; p__Ascomycota; c__Sordariomycetes; o__Sordariales; f__Chaetomiaceae; g__Humicola; s__Humicola fuscoatra
OTU444	38	9	79	0	3	0	0	0	0	d__Eukaryota; p__Ascomycota; c__Eurotiomycetes; o__Eurotiales; f__Aspergillaceae; g__Penicillium; s__Penicillium simplicissimum
OTU445	0	0	0	0	0	0	0	0	2	d__Eukaryota; p__Ascomycota; c__Dothideomycetes; o__Pleosporales; f__Didymellaceae; g__Epicoccum; s__Epicoccum nigrum
OTU446	72	0	0	0	0	0	0	0	0	d__Eukaryota; p__Mucoromycota; c__Mortierellomycetes; o__Mortierellales; f__Mortierellaceae; g__Mortierella; s__Mortierella sp. 02NH02
OTU447	0	0	0	0	59	0	0	0	0	d__Eukaryota; p__Ascomycota; c__Orbiliomycetes; o__Orbiliales; f__Orbiliaceae; g__Hyalorbilia; s__Hyalorbilia fusispora
OTU448	2	8	37	0	0	0	0	4	0	d__Eukaryota; p__Ascomycota; c__Saccharomycetes; o__Saccharomycetales; f__Debaryomycetaceae; g__Meyerozyma; s__Meyerozyma guilliermondii
OTU449	0	0	0	3	0	0	0	0	0	d__Eukaryota; p__Ascomycota; c__Dothideomycetes; o__Pleosporales; f__Sporormiaceae; g__Preussia; s__Preussia polymorpha
OTU450	1	0	0	1	6	0	62	0	7	d__Eukaryota; p__Ascomycota; c__Dothideomycetes; o__Pleosporales; f__Cucurbitariaceae; g__Neocucurbitaria; s__Neocucurbitaria unguis-hominis
OTU451	27	6	83	1	0	0	0	0	0	d__Eukaryota; p__Ascomycota; c__Eurotiomycetes; o__Eurotiales; f__Aspergillaceae; g__Penicillium; s__Penicillium simplicissimum
OTU452	0	0	0	1	3	0	0	0	0	d__Eukaryota; p__Ascomycota; c__Dothideomycetes; o__Pleosporales; f__Pleosporaceae; g__Neocamarosporium; s__Neocamarosporium salsolae
OTU453	112	0	0	0	0	0	0	0	5	d__Eukaryota; p__Ascomycota; c__Pezizomycetes; o__Pezizales; f__Pezizaceae; g__Iodophanus; s__Iodophanus carneus
OTU454	0	2	0	1	0	0	0	0	0	d__Eukaryota; p__Ascomycota; c__Sordariomycetes; o__Sordariales; f__Chaetomiaceae; g__Chaetomium; s__Chaetomium succineum
OTU455	2	0	2	0	0	2	4	10	3	d__Eukaryota; p__Ascomycota; c__Sordariomycetes; o__Togniniales; f__Togniniaceae; g__Phaeoacremonium; s__Phaeoacremonium sp. Z9
OTU456	0	0	1	0	0	0	0	0	6	d__Eukaryota; p__Ascomycota; c__Eurotiomycetes; o__Eurotiales; f__Aspergillaceae; g__Penicillium; s__Penicillium rubidurum
OTU457	0	0	34	0	0	0	0	0	0	d__Eukaryota; p__Ascomycota; c__Sordariomycetes; o__Sordariales; f__Lasiosphaeriaceae; g__Cercophora; s__Cercophora acanthigera
OTU459	0	0	0	0	1	0	0	0	0	d__Eukaryota; p__Ascomycota; c__Dothideomycetes; o__Pleosporales; f__Sporormiaceae; g__Preussia; s__Preussia funiculata
OTU460	3	0	0	0	114	0	0	0	0	d__Eukaryota; p__Ascomycota; c__Sordariomycetes; o__Hypocreales; f__Nectriaceae; g__Fusarium; s__Fusarium sp.
OTU461	4	0	1	0	0	0	1	0	0	d__Eukaryota; p__Ascomycota; c__Dothideomycetes; o__Pleosporales; f__Lophiostomataceae; g__Platystomum; s__Platystomum crataegi
OTU462	0	0	0	0	0	0	0	0	3	d__Eukaryota; p__Ascomycota; c__Dothideomycetes; o__Pleosporales; f__Neopyrenochaetaceae; g__Neopyrenochaeta; s__Neopyrenochaeta inflorescentiae
OTU463	0	0	0	1	0	0	0	0	0	d__Eukaryota; p__Ascomycota; c__Leotiomycetes; o__Thelebolales; f__Thelebolaceae; g__Thelebolus; s__Thelebolus globosus
OTU465	0	0	3	0	0	0	0	0	0	d__Eukaryota; p__Ascomycota; c__Sordariomycetes; o__Xylariales; f__Diatrypaceae; g__Eutypella; s__Eutypella citricola
OTU467	0	0	0	1	52	0	0	0	0	d__Eukaryota; p__Ascomycota; c__Sordariomycetes; o__Hypocreales; f__Stachybotryaceae; g__Stachybotrys; s__Stachybotrys chlorohalonata
OTU469	20	20	43	0	11	1	0	0	0	d__Eukaryota; p__Ascomycota; c__Eurotiomycetes; o__Eurotiales; f__Aspergillaceae; g__Penicillium; s__Penicillium simplicissimum
OTU470	2	0	1	55	2	0	0	0	0	d__Eukaryota; p__Ascomycota; c__Sordariomycetes; o__Hypocreales; f__Nectriaceae; g__Fusarium; s__Fusarium oxysporum
OTU471	26	2	53	0	6	0	0	0	0	d__Eukaryota; p__Ascomycota; c__Eurotiomycetes; o__Eurotiales; f__Aspergillaceae; g__Penicillium; s__Penicillium simplicissimum
OTU472	1	0	0	0	19	0	3	0	1	d__Eukaryota; p__Basidiomycota; c__Exobasidiomycetes; o__Exobasidiales; f__Cryptobasidiaceae; g__Acaromyces; s__Acaromyces ingoldii
OTU473	0	0	1	0	0	0	0	0	0	d__Eukaryota; p__Ascomycota; c__Dothideomycetes; o__Pleosporales; f__Pleosporaceae; g__Alternaria; s__Alternaria sp.
OTU475	0	0	17	0	2	26	1	0	9	d__Eukaryota; p__Basidiomycota; c__Agaricostilbomycetes; o__Agaricostilbales; f__Kondoaceae; g__Kondoa; s__Kondoa sp. F45
OTU476	0	0	0	0	1	0	2	0	0	d__Eukaryota; p__Ascomycota; c__Dothideomycetes; o__Pleosporales; f__Pleosporaceae; g__Bipolaris; s__Bipolaris sorokiniana
OTU477	1	1	1	0	0	5	3	0	1	d__Eukaryota; p__Ascomycota; c__Dothideomycetes; o__Pleosporales; f__Didymosphaeriaceae; g__Paraconiothyrium; s__Paraconiothyrium fuckelii
OTU478	0	0	0	1	0	0	0	0	0	d__Eukaryota; p__Ascomycota; c__Sordariomycetes; o__Hypocreales; f__Stachybotryaceae; g__Memnoniella; s__Memnoniella echinata
OTU479	1	4	3	0	1	0	29	0	26	d__Eukaryota; p__Basidiomycota; c__Tremellomycetes; o__Tremellales; f__Cryptococcaceae; g__Cryptococcus; s__Cryptococcus sp.
OTU480	3	1	12	0	0	1	1	14	0	d__Eukaryota; p__Ascomycota; c__Sordariomycetes; o__Glomerellales; f__Plectosphaerellaceae; g__Plectosphaerella; s__Plectosphaerella cucumerina
OTU481	0	0	2	0	3	2	15	0	1	d__Eukaryota; p__Ascomycota; c__Dothideomycetes; o__Pleosporales; f__Didymellaceae; g__Phoma; s__Phoma sp.
OTU482	0	0	0	0	0	0	0	3	0	d__Eukaryota; p__Ascomycota; c__Eurotiomycetes; o__Eurotiales; f__Aspergillaceae; g__Aspergillus; s__Aspergillus flavus
OTU483	0	0	1	5	0	6	0	0	23	d__Eukaryota; p__Ascomycota; c__Dothideomycetes; o__Pleosporales; f__norank; g__Pseudorobillarda; s__Pseudorobillarda phragmitis
OTU484	0	0	3	0	0	0	0	0	0	d__Eukaryota; p__Mucoromycota; c__Mortierellomycetes; o__Mortierellales; f__Mortierellaceae; g__Mortierella; s__Mortierella kuhlmanii
OTU485	0	0	1	0	0	0	0	8	4	d__Eukaryota; p__Ascomycota; c__Dothideomycetes; o__Pleosporales; f__Pleosporaceae; g__Curvularia; s__Curvularia lunata
OTU487	0	1	0	0	1	2	1	2	0	d__Eukaryota; p__Ascomycota; c__Sordariomycetes; o__Diaporthales; f__Diaporthaceae; g__Diaporthe; s__Diaporthe eres
OTU488	0	0	0	0	0	0	0	0	5	d__Eukaryota; p__Ascomycota; c__Dothideomycetes; o__Pleosporales; f__Lentitheciaceae; g__Darksidea; s__Darksidea delta
OTU489	0	0	0	0	0	0	1	0	0	d__Eukaryota; p__Ascomycota; c__Sordariomycetes; o__Diaporthales; f__Valsaceae; g__Valsa; s__Valsa sordida
OTU490	0	0	0	0	0	1	0	2	0	Unclassified
OTU491	7	6	62	2	12	0	0	0	0	d__Eukaryota; p__Ascomycota; c__Eurotiomycetes; o__Eurotiales; f__Aspergillaceae; g__Penicillium; s__Penicillium simplicissimum
OTU492	2	0	0	0	115	0	0	0	0	Unclassified
OTU493	2	0	0	0	33	1	0	0	0	d__Eukaryota; p__Ascomycota; c__Sordariomycetes; o__Sordariales; f__Chaetomiaceae; g__Humicola; s__Humicola variabilis
OTU495	1	0	0	0	0	0	0	0	0	d__Eukaryota; p__Ascomycota; c__Sordariomycetes; o__Hypocreales; f__Nectriaceae; g__Fusarium; s__Fusarium solani
OTU496	16	15	53	1	5	0	0	0	1	d__Eukaryota; p__Ascomycota; c__Eurotiomycetes; o__Eurotiales; f__Aspergillaceae; g__Penicillium; s__Penicillium simplicissimum
OTU497	48	0	0	2	85	0	0	0	0	d__Eukaryota; p__Basidiomycota; c__Agaricomycetes; o__Sebacinales; f__Sebacinaceae; g__Paulisebacina; s__Paulisebacina allantoidea
OTU498	1	0	0	0	0	0	1	0	1	d__Eukaryota; p__Ascomycota; c__Dothideomycetes; o__Pleosporales; f__norank; g__Camarographium; s__Camarographium sp. 1 NV-2015
OTU500	0	58	1	0	0	0	0	8	0	d__Eukaryota; p__Ascomycota; c__Sordariomycetes; o__Coniochaetales; f__Coniochaetaceae; g__Coniochaeta; s__Coniochaeta cephalothecoides
OTU501	0	0	0	0	0	0	0	0	1	d__Eukaryota; p__Ascomycota; c__Sordariomycetes; o__Sordariales; f__Chaetomiaceae; g__Subramaniula; s__Subramaniula flavipila
OTU502	0	0	0	1	0	2	0	0	3	d__Eukaryota; p__Mucoromycota; c__Mortierellomycetes; o__Mortierellales; f__Mortierellaceae; g__Mortierella; s__Mortierella alpina
OTU503	1	81	5	0	0	0	0	18	0	d__Eukaryota; p__Ascomycota; c__Dothideomycetes; o__Capnodiales; f__Teratosphaeriaceae; g__Capnobotryella; s__Capnobotryella sp. 15a
OTU504	112	0	0	0	1	0	0	0	0	d__Eukaryota; p__Ascomycota; c__Dothideomycetes; o__Pleosporales; f__Phaeosphaeriaceae; g__Paraphoma; s__Paraphoma sp.
OTU505	1	0	0	0	1	0	0	0	0	d__Eukaryota; p__Ascomycota; c__Dothideomycetes; o__Pleosporales; f__Sporormiaceae; g__Preussia; s__Preussia funiculata
OTU506	2	0	0	1	41	0	0	0	0	d__Eukaryota; p__Ascomycota; c__Sordariomycetes; o__Sordariales; f__Sordariaceae; g__Sordaria; s__Sordaria araneosa
OTU507	0	0	1	0	1	0	0	0	3	d__Eukaryota; p__Ascomycota; c__Sordariomycetes; o__Hypocreales; f__Stachybotryaceae; g__Stachybotrys; s__Stachybotrys limonispora
OTU508	0	0	0	0	1	16	2	9	5	d__Eukaryota; p__Ascomycota; c__Sordariomycetes; o__Pleurotheciales; f__Pleurotheciaceae; g__Phaeoisaria; s__Phaeoisaria sp. LM-2018a
OTU509	16	4	55	2	7	0	0	0	0	Unclassified
OTU510	0	0	2	0	0	0	0	0	0	d__Eukaryota; p__Ascomycota; c__Sordariomycetes; o__Sordariales; f__Chaetomiaceae; g__Zopfiella; s__Zopfiella erostrata
OTU511	0	0	0	0	0	0	2	0	0	d__Eukaryota; p__Ascomycota; c__Dothideomycetes; o__Pleosporales; f__Pleosporaceae; g__Alternaria; s__Alternaria sp.
OTU513	0	0	1	0	0	0	0	0	6	d__Eukaryota; p__Ascomycota; c__Dothideomycetes; o__Pleosporales; f__Phaeosphaeriaceae; g__Populocrescentia; s__Populocrescentia ammophilae
OTU514	5	14	20	5	31	13	0	3	0	d__Eukaryota; p__Ascomycota; c__Eurotiomycetes; o__Chaetothyriales; f__Trichomeriaceae; g__Bradymyces; s__Bradymyces sp. LS-2015a
OTU515	16	6	53	2	10	0	0	0	0	d__Eukaryota; p__Ascomycota; c__Eurotiomycetes; o__Eurotiales; f__Aspergillaceae; g__Penicillium; s__Penicillium simplicissimum
OTU516	0	0	0	0	2	0	0	0	0	d__Eukaryota; p__Ascomycota; c__Dothideomycetes; o__Capnodiales; f__Mycosphaerellaceae; g__Cercospora; s__Cercospora dichondrae
OTU517	0	0	1	0	0	0	0	0	2	Unclassified
OTU518	1	0	17	45	1	0	0	6	0	d__Eukaryota; p__Ascomycota; c__Eurotiomycetes; o__Chaetothyriales; f__Herpotrichiellaceae; g__Exophiala; s__Exophiala dermatitidis
OTU519	0	0	0	55	0	0	0	0	0	d__Eukaryota; p__Ascomycota; c__Dothideomycetes; o__Pleosporales; f__Paradictyoarthriniaceae; g__Paradictyoarthrinium; s__Paradictyoarthrinium diffractum
OTU520	134	0	0	0	0	0	0	0	0	d__Eukaryota; p__Basidiomycota; c__Tremellomycetes; o__Filobasidiales; f__Filobasidiaceae; g__Filobasidium; s__Filobasidium magnum
OTU522	0	0	0	0	0	0	0	0	6	d__Eukaryota; p__Ascomycota; c__Dothideomycetes; o__Pleosporales; f__Sporormiaceae; g__Sporormiella; s__Sporormiella affinis
OTU523	30	1	54	3	7	0	0	0	0	d__Eukaryota; p__Ascomycota; c__Eurotiomycetes; o__Eurotiales; f__Aspergillaceae; g__Penicillium; s__Penicillium simplicissimum
OTU524	0	0	0	0	1	0	0	0	0	d__Eukaryota; p__Basidiomycota; c__Tremellomycetes; o__Tremellales; f__Bulleraceae; g__Genolevuria; s__Genolevuria amylolytica
OTU525	0	1	0	0	0	0	0	150	0	Unclassified
OTU526	0	0	0	0	0	1	0	0	0	d__Eukaryota; p__Ascomycota; c__Sordariomycetes; o__Xylariales; f__Diatrypaceae; g__Cryptovalsa; s__Cryptovalsa elevata
OTU527	1	0	0	0	0	0	0	3	0	d__Eukaryota; p__Basidiomycota; c__Tremellomycetes; o__Filobasidiales; f__Piskurozymaceae; g__Solicoccozyma; s__Solicoccozyma aeria
OTU528	134	0	0	1	1	0	0	0	0	d__Eukaryota; p__Ascomycota; c__Sordariomycetes; o__Sordariales; f__Lasiosphaeriaceae; g__Cercophora; s__Cercophora caudata
OTU529	0	0	0	1	0	0	0	0	6	d__Eukaryota; p__Basidiomycota; c__Agaricomycetes; o__Agaricales; f__norank; g__Disporotrichum; s__Disporotrichum dimorphosporum
OTU530	0	106	0	0	0	0	0	3	0	d__Eukaryota; p__Ascomycota; c__Dothideomycetes; o__Capnodiales; f__Teratosphaeriaceae; g__Capnobotryella; s__Capnobotryella sp. MA 4659
OTU531	0	0	0	1	0	0	0	0	0	d__Eukaryota; p__Ascomycota; c__Dothideomycetes; o__Venturiales; f__Venturiaceae; g__Venturia; s__Venturia chlorospora
OTU532	0	0	0	0	1	0	0	0	0	d__Eukaryota; p__Mucoromycota; c__Mortierellomycetes; o__Mortierellales; f__Mortierellaceae; g__Mortierella; s__Mortierella hyalina
OTU533	2	10	1	0	0	2	1	33	14	d__Eukaryota; p__Ascomycota; c__Dothideomycetes; o__Capnodiales; f__Cladosporiaceae; g__Cladosporium; s__Cladosporium sp.
OTU534	2	108	0	0	0	0	0	0	0	d__Eukaryota; p__Ascomycota; c__Sordariomycetes; o__Hypocreales; f__Sarocladiaceae; g__Sarocladium; s__Sarocladium strictum
OTU536	2	0	0	0	6	1	12	0	28	d__Eukaryota; p__Ascomycota; c__Dothideomycetes; o__Pleosporales; f__Nigrogranaceae; g__Nigrograna; s__Nigrograna sp. FL-2018a
OTU537	0	0	0	0	0	2	0	0	0	d__Eukaryota; p__Ascomycota; c__Sordariomycetes; o__Glomerellales; f__Plectosphaerellaceae; g__Plectosphaerella; s__Plectosphaerella cucumerina
OTU538	0	7	0	0	0	0	0	135	0	Unclassified
OTU539	0	0	0	64	1	0	0	0	0	d__Eukaryota; p__Ascomycota; c__Sordariomycetes; o__Sordariales; f__Lasiosphaeriaceae; g__Cercophora; s__Cercophora coprophila
OTU540	0	3	0	0	0	0	0	0	0	d__Eukaryota; p__Ascomycota; c__Sordariomycetes; o__Hypocreales; f__Nectriaceae; g__Fusarium; s__Fusarium solani
OTU541	0	0	2	0	0	2	1	9	1	d__Eukaryota; p__Ascomycota; c__Sordariomycetes; o__Togniniales; f__Togniniaceae; g__Phaeoacremonium; s__Phaeoacremonium sp. Z9
OTU542	0	0	0	0	0	0	0	0	8	d__Eukaryota; p__Mucoromycota; c__Mucoromycetes; o__Mucorales; f__Mucoraceae; g__Apophysomyces; s__Apophysomyces ossiformis
OTU543	0	0	1	1	0	0	0	0	0	d__Eukaryota; p__Basidiomycota; c__Agaricomycetes; o__Corticiales; f__Corticiaceae; g__Subulicystidium; s__Subulicystidium perlongisporum
OTU544	0	0	0	0	0	0	3	0	0	d__Eukaryota; p__Ascomycota; c__Dothideomycetes; o__Pleosporales; f__Sporormiaceae; g__Preussia; s__Preussia similis
OTU545	2	0	0	0	111	0	0	0	0	d__Eukaryota; p__Ascomycota; c__Eurotiomycetes; o__Eurotiales; f__Aspergillaceae; g__Penicillium; s__Penicillium digitatum
OTU546	0	0	0	0	1	0	0	0	0	d__Eukaryota; p__Ascomycota; c__Eurotiomycetes; o__Eurotiales; f__Trichocomaceae; g__Talaromyces; s__Talaromyces marneffei
OTU547	0	0	0	0	0	1	0	0	0	d__Eukaryota; p__Ascomycota; c__Dothideomycetes; o__Abrothallales; f__Abrothallaceae; g__Abrothallus; s__Abrothallus suecicus
OTU548	34	0	0	0	1	0	0	0	0	d__Eukaryota; p__Ascomycota; c__Sordariomycetes; o__Sordariales; f__Chaetomiaceae; g__Humicola; s__Humicola sp. L-2
OTU549	4	0	0	1	0	0	0	0	0	d__Eukaryota; p__Ascomycota; c__Eurotiomycetes; o__Phaeomoniellales; f__Phaeomoniellaceae; g__Phaeomoniella; s__Phaeomoniella pinifoliorum
OTU550	17	3	63	1	3	2	0	0	0	d__Eukaryota; p__Ascomycota; c__Eurotiomycetes; o__Eurotiales; f__Aspergillaceae; g__Penicillium; s__Penicillium simplicissimum
OTU551	0	0	2	0	6	0	0	0	0	d__Eukaryota; p__Ascomycota; c__Sordariomycetes; o__Hypocreales; f__Clavicipitaceae; g__Paecilomyces; s__[Diploospora] longispora
OTU552	0	0	0	0	3	88	0	0	4	Unclassified
OTU553	0	0	0	0	0	0	0	0	7	d__Eukaryota; p__Ascomycota; c__Sordariomycetes; o__Xylariales; f__norank; g__Anthostomelloides; s__Anthostomelloides krabiensis
OTU554	0	0	0	0	97	0	0	0	0	d__Eukaryota; p__Ascomycota; c__Sordariomycetes; o__Hypocreales; f__Nectriaceae; g__Fusarium; s__Fusarium sp.
OTU555	0	0	0	0	0	0	2	0	0	d__Eukaryota; p__Ascomycota; c__Dothideomycetes; o__Pleosporales; f__Didymellaceae; g__Phoma; s__Phoma adonidicola
OTU556	0	0	1	26	0	44	0	0	0	Unclassified
OTU557	5	2	0	0	0	0	0	2	0	d__Eukaryota; p__Ascomycota; c__Dothideomycetes; o__Capnodiales; f__Cladosporiaceae; g__Cladosporium; s__Cladosporium sp.
OTU559	2	0	0	1	0	0	0	0	0	d__Eukaryota; p__Chytridiomycota; c__Chytridiomycetes; o__Rhizophydiales; f__Rhizophydiaceae; g__Rhizophydium; s__Rhizophydium sp. Bevill
OTU560	0	1	0	0	0	0	0	5	0	d__Eukaryota; p__Ascomycota; c__Sordariomycetes; o__Hypocreales; f__Cordycipitaceae; g__Simplicillium; s__Simplicillium chinense
OTU561	20	11	58	0	0	0	0	0	0	d__Eukaryota; p__Ascomycota; c__Eurotiomycetes; o__Eurotiales; f__Aspergillaceae; g__Penicillium; s__Penicillium simplicissimum
OTU562	0	0	1	0	0	0	0	0	0	Unclassified
OTU563	2	0	0	0	0	0	0	0	0	d__Eukaryota; p__Ascomycota; c__Dothideomycetes; o__Pleosporales; f__Sporormiaceae; g__Sporormiella; s__Sporormiella megalospora
OTU564	11	8	56	0	6	0	0	0	0	d__Eukaryota; p__Ascomycota; c__Eurotiomycetes; o__Eurotiales; f__Aspergillaceae; g__Penicillium; s__Penicillium simplicissimum
OTU565	2	0	0	0	0	0	0	0	0	d__Eukaryota; p__Ascomycota; c__Leotiomycetes; o__Helotiales; f__Dermateaceae; g__Trichosporiella; s__Trichosporiella cerebriformis
OTU566	0	0	1	0	0	0	0	0	0	d__Eukaryota; p__Ascomycota; c__Dothideomycetes; o__Capnodiales; f__Mycosphaerellaceae; g__Cercospora; s__Cercospora zeae-maydis
OTU567	0	2	5	1	0	3	2	2	0	d__Eukaryota; p__Ascomycota; c__Sordariomycetes; o__Togniniales; f__Togniniaceae; g__Phaeoacremonium; s__Phaeoacremonium sp. Z9
OTU568	2	0	0	0	0	0	0	0	0	d__Eukaryota; p__Ascomycota; c__Dothideomycetes; o__Pleosporales; f__Sporormiaceae; g__Preussia; s__Preussia fleischhakii
OTU569	0	87	0	0	0	0	0	0	0	d__Eukaryota; p__Ascomycota; c__Dothideomycetes; o__Capnodiales; f__Teratosphaeriaceae; g__Capnobotryella; s__Capnobotryella sp. 15a
OTU570	0	31	1	0	0	0	0	9	0	d__Eukaryota; p__Ascomycota; c__Eurotiomycetes; o__Eurotiales; f__Aspergillaceae; g__Aspergillus; s__Aspergillus proliferans
OTU571	0	0	1	0	0	0	0	0	0	d__Eukaryota; p__Ascomycota; c__Dothideomycetes; o__Pleosporales; f__Phaeosphaeriaceae; g__Phaeosphaeria; s__Phaeosphaeria sp. B3B
OTU572	0	0	0	51	0	0	0	0	0	d__Eukaryota; p__Ascomycota; c__Dothideomycetes; o__Pleosporales; f__Bambusicolaceae; g__Longipedicellata; s__Longipedicellata aptrootii
OTU573	0	0	0	0	0	0	0	0	6	d__Eukaryota; p__Ascomycota; c__Sordariomycetes; o__Pisorisporiales; f__Pisorisporiaceae; g__Achroceratosphaeria; s__Achroceratosphaeria potamia
OTU574	0	1	60	0	1	1	0	1	1	d__Eukaryota; p__Ascomycota; c__Dothideomycetes; o__Dothideales; f__Saccotheciaceae; g__Aureobasidium; s__Aureobasidium leucospermi
OTU575	3	0	0	0	2	2	14	0	59	d__Eukaryota; p__Ascomycota; c__Dothideomycetes; o__Botryosphaeriales; f__Botryosphaeriaceae; g__Botryosphaeria; s__Botryosphaeria sinensis
OTU577	15	11	59	2	2	0	1	0	0	d__Eukaryota; p__Ascomycota; c__Eurotiomycetes; o__Eurotiales; f__Aspergillaceae; g__Penicillium; s__Penicillium simplicissimum
OTU578	0	0	1	0	0	0	0	0	5	d__Eukaryota; p__Ascomycota; c__Sordariomycetes; o__Sordariales; f__Chaetomiaceae; g__Humicola; s__Humicola sp. Ecu212
OTU581	0	0	0	0	0	0	2	0	1	d__Eukaryota; p__Ascomycota; c__Dothideomycetes; o__Pleosporales; f__Lophiostomataceae; g__Platystomum; s__Platystomum crataegi
OTU582	0	0	1	0	0	0	0	0	5	d__Eukaryota; p__Ascomycota; c__Dothideomycetes; o__Pleosporales; f__Pleosporaceae; g__Neocamarosporium; s__Neocamarosporium chichastianum
OTU583	6	0	78	0	3	0	0	0	0	d__Eukaryota; p__Ascomycota; c__Eurotiomycetes; o__Eurotiales; f__Aspergillaceae; g__Penicillium; s__Penicillium simplicissimum
OTU584	0	0	1	0	2	4	0	0	0	d__Eukaryota; p__Ascomycota; c__Dothideomycetes; o__Pleosporales; f__Didymellaceae; g__Vacuiphoma; s__Vacuiphoma bulgarica
OTU585	12	9	43	2	2	0	0	0	0	d__Eukaryota; p__Ascomycota; c__Eurotiomycetes; o__Eurotiales; f__Aspergillaceae; g__Penicillium; s__Penicillium simplicissimum
OTU586	0	0	0	2	0	0	2	0	0	d__Eukaryota; p__Ascomycota; c__Sordariomycetes; o__Togniniales; f__Togniniaceae; g__Phaeoacremonium; s__Phaeoacremonium fraxinopennsylvanicum
OTU587	17	5	54	0	6	0	0	0	0	d__Eukaryota; p__Ascomycota; c__Eurotiomycetes; o__Eurotiales; f__Aspergillaceae; g__Penicillium; s__Penicillium simplicissimum
OTU588	7	4	74	0	5	0	0	0	0	d__Eukaryota; p__Ascomycota; c__Eurotiomycetes; o__Eurotiales; f__Aspergillaceae; g__Penicillium; s__Penicillium simplicissimum
OTU589	4	0	0	0	0	0	0	0	0	d__Eukaryota; p__Ascomycota; c__Sordariomycetes; o__Hypocreales; f__Hypocreaceae; g__Trichoderma; s__Trichoderma harzianum
OTU590	2	0	0	0	0	0	0	0	1	d__Eukaryota; p__Ascomycota; c__Dothideomycetes; o__Pleosporales; f__Sporormiaceae; g__Preussia; s__Preussia sp. EAL2.5
OTU591	8	4	56	1	7	0	0	0	0	d__Eukaryota; p__Ascomycota; c__Eurotiomycetes; o__Eurotiales; f__Aspergillaceae; g__Penicillium; s__Penicillium simplicissimum
OTU592	0	0	0	0	1	0	0	4	0	d__Eukaryota; p__Ascomycota; c__Sordariomycetes; o__Hypocreales; f__Nectriaceae; g__Fusarium; s__Fusarium solani
OTU594	110	0	0	0	0	0	0	0	0	Unclassified
OTU595	3	0	1	0	0	0	0	1	0	d__Eukaryota; p__Ascomycota; c__Dothideomycetes; o__Dothideales; f__Saccotheciaceae; g__Aureobasidium; s__Aureobasidium leucospermi
OTU596	23	6	54	0	3	0	0	0	0	d__Eukaryota; p__Ascomycota; c__Eurotiomycetes; o__Eurotiales; f__Aspergillaceae; g__Penicillium; s__Penicillium simplicissimum
OTU597	0	0	1	0	0	0	0	0	0	d__Eukaryota; p__Ascomycota; c__Eurotiomycetes; o__Eurotiales; f__Thermoascaceae; g__Byssochlamys; s__Byssochlamys spectabilis
OTU598	0	0	1	0	0	0	0	0	0	d__Eukaryota; p__Ascomycota; c__Sordariomycetes; o__Hypocreales; f__Nectriaceae; g__Neonectria; s__Neonectria lugdunensis
OTU599	120	0	0	0	0	0	0	0	0	Unclassified
OTU601	12	6	66	0	0	0	0	0	0	d__Eukaryota; p__Ascomycota; c__Eurotiomycetes; o__Eurotiales; f__Aspergillaceae; g__Penicillium; s__Penicillium simplicissimum
OTU602	0	0	2	0	0	0	0	0	0	d__Eukaryota; p__Mucoromycota; c__Mortierellomycetes; o__Mortierellales; f__Mortierellaceae; g__Mortierella; s__Mortierella elongatula
OTU604	0	0	1	0	0	0	0	0	0	d__Eukaryota; p__Ascomycota; c__Sordariomycetes; o__Hypocreales; f__Stachybotryaceae; g__Myrothecium; s__Myrothecium sp.
OTU605	0	0	1	0	0	1	0	0	0	d__Eukaryota; p__Basidiomycota; c__Agaricomycetes; o__Trechisporales; f__Hydnodontaceae; g__Trechispora; s__Trechispora sp.
OTU606	0	17	0	0	0	0	0	78	0	Unclassified
OTU607	16	2	54	1	9	0	0	0	0	d__Eukaryota; p__Ascomycota; c__Eurotiomycetes; o__Eurotiales; f__Aspergillaceae; g__Penicillium; s__Penicillium simplicissimum
OTU609	0	0	0	0	0	0	1	0	0	d__Eukaryota; p__Ascomycota; c__Dothideomycetes; o__Pleosporales; f__Sporormiaceae; g__Preussia; s__Preussia africana
OTU610	0	2	0	0	2	0	0	1	2	d__Eukaryota; p__Ascomycota; c__Dothideomycetes; o__Pleosporales; f__Coniothyriaceae; g__Coniothyrium; s__Coniothyrium insitivum
OTU611	12	6	38	1	2	0	0	0	0	d__Eukaryota; p__Ascomycota; c__Eurotiomycetes; o__Eurotiales; f__Aspergillaceae; g__Penicillium; s__Penicillium simplicissimum
OTU612	1	0	2	1	0	0	1	0	0	d__Eukaryota; p__Ascomycota; c__Sordariomycetes; o__Diaporthales; f__Valsaceae; g__Cytospora; s__Cytospora sp.
OTU613	0	0	0	0	0	0	1	5	5	d__Eukaryota; p__Ascomycota; c__Dothideomycetes; o__Capnodiales; f__Cladosporiaceae; g__Cladosporium; s__Cladosporium sp.
OTU614	1	0	1	0	0	2	9	3	9	d__Eukaryota; p__Ascomycota; c__Dothideomycetes; o__Pleosporales; f__Coniothyriaceae; g__Coniothyrium; s__Coniothyrium insitivum
OTU615	0	0	0	0	0	0	0	62	0	d__Eukaryota; p__Ascomycota; c__Sordariomycetes; o__Sordariales; f__Lasiosphaeriaceae; g__Apodus; s__Apodus oryzae
OTU616	0	0	0	0	2	0	0	0	0	d__Eukaryota; p__Ascomycota; c__Leotiomycetes; o__Erysiphales; f__Erysiphaceae; g__Neoerysiphe; s__Neoerysiphe galeopsidis
OTU617	22	5	60	0	0	0	0	0	0	d__Eukaryota; p__Ascomycota; c__Eurotiomycetes; o__Eurotiales; f__Aspergillaceae; g__Penicillium; s__Penicillium simplicissimum
OTU619	0	3	0	2	0	0	0	0	4	d__Eukaryota; p__Ascomycota; c__Eurotiomycetes; o__Eurotiales; f__Aspergillaceae; g__Penicillium; s__Penicillium sp.
OTU620	1	0	0	0	0	0	0	0	5	d__Eukaryota; p__Ascomycota; c__Dothideomycetes; o__Pleosporales; f__Didymellaceae; g__Epicoccum; s__Epicoccum nigrum
OTU621	0	14	0	0	0	0	0	20	0	d__Eukaryota; p__Ascomycota; c__Saccharomycetes; o__Saccharomycetales; f__Phaffomycetaceae; g__Cyberlindnera; s__Cyberlindnera fabianii
OTU622	0	0	1	0	0	0	0	0	0	d__Eukaryota; p__Basidiomycota; c__Atractiellomycetes; o__Atractiellales; f__Hoehnelomycetaceae; g__Atractiella; s__Atractiella rhizophila
OTU623	0	0	0	0	1	0	0	0	0	d__Eukaryota; p__Ascomycota; c__Dothideomycetes; o__Pleosporales; f__Didymellaceae; g__Phoma; s__Phoma sp.
OTU624	0	0	0	0	0	1	0	0	0	d__Eukaryota; p__Ascomycota; c__Dothideomycetes; o__Pleosporales; f__Sporormiaceae; g__Westerdykella; s__Westerdykella angulata
OTU626	0	0	20	0	0	0	0	0	0	d__Eukaryota; p__Mucoromycota; c__Mortierellomycetes; o__Mortierellales; f__Mortierellaceae; g__Mortierella; s__Mortierella sp.
OTU627	0	0	1	0	0	0	9	0	10	d__Eukaryota; p__Ascomycota; c__Dothideomycetes; o__Pleosporales; f__Didymellaceae; g__Phoma; s__Phoma sp. 2 RJ2015
OTU628	0	0	0	0	0	2	0	0	0	d__Eukaryota; p__Ascomycota; c__Sordariomycetes; o__Sordariales; f__Chaetomiaceae; g__Chaetomium; s__Chaetomium homopilatum
OTU629	2	0	1	0	0	0	0	0	0	d__Eukaryota; p__Ascomycota; c__Pezizomycetes; o__Pezizales; f__Pezizaceae; g__Kalaharituber; s__Kalaharituber pfeilii
OTU630	0	0	0	0	0	0	0	8	0	d__Eukaryota; p__Ascomycota; c__Dothideomycetes; o__Capnodiales; f__Teratosphaeriaceae; g__Austroafricana; s__Austroafricana associata
OTU632	0	6	0	0	0	0	0	6	1	d__Eukaryota; p__Basidiomycota; c__Tremellomycetes; o__Filobasidiales; f__Filobasidiaceae; g__Naganishia; s__Naganishia diffluens
OTU633	15	8	65	0	1	0	0	0	0	d__Eukaryota; p__Ascomycota; c__Eurotiomycetes; o__Eurotiales; f__Aspergillaceae; g__Penicillium; s__Penicillium simplicissimum
OTU635	1	0	0	0	0	0	0	0	0	d__Eukaryota; p__Basidiomycota; c__Tremellomycetes; o__Filobasidiales; f__Filobasidiaceae; g__Naganishia; s__Naganishia albida
OTU636	15	3	40	2	9	0	0	1	0	d__Eukaryota; p__Ascomycota; c__Eurotiomycetes; o__Eurotiales; f__Aspergillaceae; g__Penicillium; s__Penicillium simplicissimum
OTU637	0	21	0	0	0	0	0	0	4	d__Eukaryota; p__Ascomycota; c__Sordariomycetes; o__Sordariales; f__Chaetomiaceae; g__Thielavia; s__Thielavia sp.
OTU638	0	0	35	41	2	4	2	0	0	d__Eukaryota; p__Ascomycota; c__Dothideomycetes; o__Pleosporales; f__Coniothyriaceae; g__Staurosphaeria; s__Staurosphaeria lycii
OTU639	0	0	0	4	84	0	0	0	0	d__Eukaryota; p__Ascomycota; c__Sordariomycetes; o__Sordariales; f__Chaetomiaceae; g__Humicola; s__Humicola nigrescens
OTU640	0	0	0	0	1	0	0	0	0	d__Eukaryota; p__Ascomycota; c__Dothideomycetes; o__Pleosporales; f__Pleosporaceae; g__Alternaria; s__Alternaria sp.
OTU642	0	2	1	0	0	0	0	68	0	d__Eukaryota; p__Ascomycota; c__Sordariomycetes; o__Glomerellales; f__Plectosphaerellaceae; g__Acremonium; s__Acremonium furcatum
OTU645	17	4	39	2	12	1	0	0	0	d__Eukaryota; p__Ascomycota; c__Eurotiomycetes; o__Eurotiales; f__Aspergillaceae; g__Penicillium; s__Penicillium simplicissimum
OTU647	0	0	0	0	2	0	0	0	0	d__Eukaryota; p__Ascomycota; c__norank; o__norank; f__norank; g__Hormiactis; s__Hormiactis candida
OTU648	0	0	0	0	0	1	0	0	0	d__Eukaryota; p__Ascomycota; c__norank; o__norank; f__norank; g__Hormiactis; s__Hormiactis candida
OTU649	0	0	0	0	2	0	0	0	0	d__Eukaryota; p__Mucoromycota; c__Mortierellomycetes; o__Mortierellales; f__Mortierellaceae; g__Mortierella; s__Mortierella sp.
OTU650	0	0	1	0	0	0	0	0	0	Unclassified
OTU651	0	0	1	0	0	18	0	0	3	d__Eukaryota; p__Ascomycota; c__Dothideomycetes; o__Capnodiales; f__Mycosphaerellaceae; g__Mycosphaerella; s__Mycosphaerella sp. PDD 105250
OTU652	0	3	0	0	0	0	0	4	0	d__Eukaryota; p__Ascomycota; c__Sordariomycetes; o__Hypocreales; f__Nectriaceae; g__Fusarium; s__Fusarium solani
OTU653	1	0	0	1	0	0	0	0	0	Unclassified
OTU654	13	0	22	0	1	14	0	0	0	d__Eukaryota; p__Basidiomycota; c__Cystobasidiomycetes; o__Erythrobasidiales; f__Erythrobasidiaceae; g__Erythrobasidium; s__Erythrobasidium hasegawianum
OTU655	2	0	0	0	0	0	1	0	1	d__Eukaryota; p__Ascomycota; c__Dothideomycetes; o__Pleosporales; f__Phaeosphaeriaceae; g__Phaeosphaeria; s__Phaeosphaeria sp. G330
OTU656	1	0	0	0	0	0	0	0	0	Unclassified
OTU657	1	0	0	0	1	0	0	0	0	d__Eukaryota; p__Ascomycota; c__Dothideomycetes; o__Pleosporales; f__Phaeosphaeriaceae; g__Pseudoophiobolus; s__Pseudoophiobolus rosae
OTU658	4	0	0	0	0	0	2	0	0	d__Eukaryota; p__Ascomycota; c__Dothideomycetes; o__Botryosphaeriales; f__Botryosphaeriaceae; g__Diplodia; s__Diplodia sp. PDD 95986
OTU659	0	7	0	0	0	0	0	25	0	d__Eukaryota; p__Ascomycota; c__Saccharomycetes; o__Saccharomycetales; f__Phaffomycetaceae; g__Cyberlindnera; s__Cyberlindnera fabianii
OTU660	2	0	0	0	0	0	3	3	12	d__Eukaryota; p__Ascomycota; c__Dothideomycetes; o__Capnodiales; f__Cladosporiaceae; g__Cladosporium; s__Cladosporium sp.
OTU662	0	0	0	3	0	1	0	0	0	d__Eukaryota; p__Ascomycota; c__Sordariomycetes; o__Hypocreales; f__Nectriaceae; g__Fusarium; s__Fusarium delphinoides
OTU663	0	0	0	0	1	0	1	0	0	d__Eukaryota; p__Ascomycota; c__Dothideomycetes; o__norank; f__norank; g__Thyrostroma; s__Thyrostroma sp.
OTU664	4	0	0	0	84	0	0	0	0	Unclassified
OTU665	0	0	1	0	1	1	0	0	0	d__Eukaryota; p__Ascomycota; c__Sordariomycetes; o__Hypocreales; f__Nectriaceae; g__Ilyonectria; s__Ilyonectria robusta
OTU666	0	0	2	0	0	0	0	0	0	d__Eukaryota; p__Ascomycota; c__Eurotiomycetes; o__Eurotiales; f__Trichocomaceae; g__Talaromyces; s__Talaromyces cecidicola
OTU667	11	2	42	1	8	0	0	0	0	d__Eukaryota; p__Ascomycota; c__Eurotiomycetes; o__Eurotiales; f__Aspergillaceae; g__Penicillium; s__Penicillium simplicissimum
OTU668	0	7	0	0	0	0	0	15	0	d__Eukaryota; p__Ascomycota; c__Saccharomycetes; o__Saccharomycetales; f__Debaryomycetaceae; g__Debaryomyces; s__Debaryomyces cf. fabryi
OTU669	0	29	0	0	0	0	0	0	0	d__Eukaryota; p__Ascomycota; c__Dothideomycetes; o__Myriangiales; f__norank; g__Endosporium; s__Endosporium aviarium
OTU674	0	7	0	0	0	0	0	76	0	Unclassified
OTU675	0	22	0	0	0	0	0	0	20	d__Eukaryota; p__Basidiomycota; c__Tremellomycetes; o__Cystofilobasidiales; f__Cystofilobasidiaceae; g__Cystofilobasidium; s__Cystofilobasidium capitatum
OTU676	1	0	0	0	77	0	0	0	0	Unclassified
OTU677	9	3	48	0	6	0	0	0	0	d__Eukaryota; p__Ascomycota; c__Eurotiomycetes; o__Eurotiales; f__Aspergillaceae; g__Penicillium; s__Penicillium simplicissimum
OTU679	0	0	0	0	1	0	0	0	0	d__Eukaryota; p__Ascomycota; c__Dothideomycetes; o__Pleosporales; f__Cucurbitariaceae; g__Pyrenochaeta; s__Pyrenochaeta sp. 14009
OTU680	0	0	0	0	2	0	0	0	0	d__Eukaryota; p__Basidiomycota; c__Tremellomycetes; o__Filobasidiales; f__Filobasidiaceae; g__Filobasidium; s__Filobasidium magnum
OTU682	0	0	12	0	0	0	0	0	4	d__Eukaryota; p__Ascomycota; c__Sordariomycetes; o__Sordariales; f__Chaetomiaceae; g__Zopfiella; s__Zopfiella pilifera
OTU684	0	0	1	84	1	1	0	0	0	d__Eukaryota; p__Ascomycota; c__Sordariomycetes; o__Xylariales; f__Delonicicolaceae; g__Liberomyces; s__Liberomyces saliciphilus
OTU685	0	2	0	0	0	0	0	5	0	d__Eukaryota; p__Ascomycota; c__Dothideomycetes; o__norank; f__norank; g__Thyrostroma; s__Thyrostroma sp.
OTU687	0	0	0	85	0	0	0	0	2	d__Eukaryota; p__Ascomycota; c__Dothideomycetes; o__Botryosphaeriales; f__Botryosphaeriaceae; g__Diplodia; s__Diplodia sapinea
OTU688	0	0	25	0	0	2	0	0	0	d__Eukaryota; p__Ascomycota; c__Dothideomycetes; o__Dothideales; f__Saccotheciaceae; g__Aureobasidium; s__Aureobasidium leucospermi
OTU689	84	0	0	0	0	0	0	0	0	Unclassified
OTU691	0	0	1	0	0	0	0	0	0	d__Eukaryota; p__Ascomycota; c__Sordariomycetes; o__Diaporthales; f__Diaporthaceae; g__Diaporthe; s__Diaporthe sp.
OTU692	0	0	0	0	0	1	0	0	0	d__Eukaryota; p__Mucoromycota; c__Glomeromycetes; o__Glomerales; f__Glomeraceae; g__Glomus; s__Glomus sp. 1 SL-2017
OTU693	0	82	0	0	0	0	0	2	0	d__Eukaryota; p__Ascomycota; c__Sordariomycetes; o__Hypocreales; f__Nectriaceae; g__Lasionectria; s__Lasionectria sp. DV-2018a
OTU694	0	0	0	0	1	0	0	0	0	d__Eukaryota; p__Ascomycota; c__Sordariomycetes; o__norank; f__norank; g__Cordana; s__Cordana inaequalis
OTU695	0	0	0	0	7	4	0	0	0	d__Eukaryota; p__Basidiomycota; c__Microbotryomycetes; o__norank; f__norank; g__Curvibasidium; s__[Rhodotorula] nothofagi
OTU696	0	0	0	0	0	0	0	64	0	Unclassified
OTU697	0	1	0	0	0	0	0	56	0	Unclassified
OTU698	0	0	1	0	1	0	0	0	0	d__Eukaryota; p__Ascomycota; c__Dothideomycetes; o__Pleosporales; f__Didymellaceae; g__Phoma; s__Phoma sp.
OTU699	0	12	2	0	0	0	0	0	3	d__Eukaryota; p__Basidiomycota; c__Cystobasidiomycetes; o__norank; f__norank; g__Buckleyzyma; s__Buckleyzyma aurantiaca
OTU700	0	0	0	0	1	0	0	0	0	Unclassified
OTU701	8	0	0	0	0	0	13	0	2	d__Eukaryota; p__Ascomycota; c__Eurotiomycetes; o__Eurotiales; f__Aspergillaceae; g__Penicillium; s__Penicillium sclerotiorum
OTU702	0	8	0	0	0	0	0	2	0	d__Eukaryota; p__Ascomycota; c__Sordariomycetes; o__Glomerellales; f__Plectosphaerellaceae; g__Acremonium; s__Acremonium alcalophilum
OTU703	0	0	0	1	0	0	0	0	0	d__Eukaryota; p__Ascomycota; c__Sordariomycetes; o__Sordariales; f__Lasiosphaeriaceae; g__Cercophora; s__Cercophora coprophila
OTU705	0	0	0	0	0	0	0	0	0	d__Eukaryota; p__Ascomycota; c__Arthoniomycetes; o__Lichenostigmatales; f__Phaeococcomycetaceae; g__Phaeococcomyces; s__Phaeococcomyces eucalypti
OTU709	0	0	0	0	1	0	0	0	2	d__Eukaryota; p__Ascomycota; c__Dothideomycetes; o__Dothideales; f__Dothideaceae; g__Stylodothis; s__Stylodothis puccinioides
OTU710	0	2	0	0	0	0	0	26	0	d__Eukaryota; p__Ascomycota; c__Saccharomycetes; o__Saccharomycetales; f__Phaffomycetaceae; g__Cyberlindnera; s__Cyberlindnera fabianii
OTU711	0	1	0	0	0	0	0	85	0	Unclassified
OTU712	0	24	14	0	0	0	0	0	2	d__Eukaryota; p__Ascomycota; c__Lecanoromycetes; o__Umbilicariales; f__Umbilicariaceae; g__Umbilicaria; s__Umbilicaria crustulosa
OTU713	0	0	0	0	0	0	1	0	0	d__Eukaryota; p__Ascomycota; c__Dothideomycetes; o__Capnodiales; f__Mycosphaerellaceae; g__Dothistroma; s__Dothistroma pini
OTU714	5	0	0	0	0	0	0	0	0	d__Eukaryota; p__Ascomycota; c__Sordariomycetes; o__Coniochaetales; f__Coniochaetaceae; g__Coniochaeta; s__Coniochaeta sp.
OTU715	0	0	0	0	0	0	1	0	0	d__Eukaryota; p__Ascomycota; c__Lecanoromycetes; o__Umbilicariales; f__Umbilicariaceae; g__Umbilicaria; s__Umbilicaria muehlenbergii
OTU716	0	0	0	0	0	0	0	0	5	d__Eukaryota; p__Ascomycota; c__Sordariomycetes; o__Hypocreales; f__Nectriaceae; g__Fusarium; s__Fusarium sp. FDSC_grp2 KOD-2010
OTU717	0	0	0	0	1	0	0	0	0	d__Eukaryota; p__Ascomycota; c__Pezizomycetes; o__Pezizales; f__Morchellaceae; g__Morchella; s__Morchella sextelata
OTU718	0	0	1	0	0	0	0	0	5	d__Eukaryota; p__Ascomycota; c__Sordariomycetes; o__Hypocreales; f__Bionectriaceae; g__Clonostachys; s__Clonostachys sp. MIAE01299
OTU719	0	0	0	0	0	0	1	0	0	d__Eukaryota; p__Ascomycota; c__Eurotiomycetes; o__Chaetothyriales; f__Herpotrichiellaceae; g__Exophiala; s__Exophiala sp. CPC 12171
OTU720	0	0	0	0	0	0	1	0	1	d__Eukaryota; p__Ascomycota; c__Dothideomycetes; o__Pleosporales; f__Sporormiaceae; g__Preussia; s__Preussia funiculata
OTU721	1	0	0	75	1	0	0	0	0	Unclassified
OTU722	0	4	0	0	0	0	0	65	0	Unclassified
OTU723	0	0	0	0	0	0	1	0	0	d__Eukaryota; p__Ascomycota; c__Sordariomycetes; o__Glomerellales; f__Glomerellaceae; g__Colletotrichum; s__Colletotrichum crassipes
OTU724	0	0	0	0	1	0	0	3	0	d__Eukaryota; p__Ascomycota; c__Dothideomycetes; o__Pleosporales; f__Phaeosphaeriaceae; g__Yunnanensis; s__Yunnanensis phragmitis
OTU725	0	0	1	3	0	1	0	0	0	d__Eukaryota; p__Ascomycota; c__Sordariomycetes; o__Lulworthiales; f__Lulworthiaceae; g__Lulworthia; s__Lulworthia cf. purpurea FCUL280207CF9
OTU727	0	6	0	0	0	0	0	0	0	d__Eukaryota; p__Ascomycota; c__Saccharomycetes; o__Saccharomycetales; f__Debaryomycetaceae; g__Debaryomyces; s__Debaryomyces nepalensis
OTU728	17	8	32	2	1	1	0	0	0	Unclassified
OTU729	6	2	43	1	4	0	0	0	0	d__Eukaryota; p__Ascomycota; c__Eurotiomycetes; o__Eurotiales; f__Aspergillaceae; g__Penicillium; s__Penicillium simplicissimum
OTU730	0	1	1	0	1	0	0	0	1	d__Eukaryota; p__Ascomycota; c__Sordariomycetes; o__Hypocreales; f__Nectriaceae; g__Fusarium; s__Fusarium sp.
OTU731	0	0	0	0	0	0	1	0	1	d__Eukaryota; p__Ascomycota; c__Sordariomycetes; o__Xylariales; f__Diatrypaceae; g__Eutypella; s__Eutypella sp.
OTU732	0	0	1	1	1	0	0	0	0	d__Eukaryota; p__Ascomycota; c__Sordariomycetes; o__Hypocreales; f__Clavicipitaceae; g__Paecilomyces; s__[Diploospora] longispora
OTU733	0	0	0	0	0	1	0	0	0	d__Eukaryota; p__Ascomycota; c__Eurotiomycetes; o__Eurotiales; f__Aspergillaceae; g__Penicillium; s__Penicillium sp.
OTU734	1	0	0	0	0	0	0	0	0	d__Eukaryota; p__Ascomycota; c__Dothideomycetes; o__Pleosporales; f__Phaeosphaeriaceae; g__Paraphoma; s__Paraphoma sp.
OTU735	0	0	1	0	0	0	0	0	0	d__Eukaryota; p__Ascomycota; c__Arthoniomycetes; o__Lichenostigmatales; f__Phaeococcomycetaceae; g__Phaeococcomyces; s__Phaeococcomyces eucalypti
OTU737	0	0	0	0	0	0	0	97	0	Unclassified
OTU738	0	0	0	1	0	0	0	0	0	d__Eukaryota; p__Ascomycota; c__Sordariomycetes; o__norank; f__norank; g__Xylomelasma; s__Xylomelasma sp. ZK29/08
OTU740	0	0	1	0	0	0	0	0	0	d__Eukaryota; p__Ascomycota; c__Sordariomycetes; o__Sordariales; f__Lasiosphaeriaceae; g__Podospora; s__Podospora curvicolla
OTU741	80	0	0	0	0	0	0	0	0	d__Eukaryota; p__Basidiomycota; c__Agaricomycetes; o__Agaricales; f__Clavariaceae; g__Clavaria; s__Clavaria falcata
OTU743	0	0	0	0	1	1	9	0	44	d__Eukaryota; p__Basidiomycota; c__Tremellomycetes; o__Tremellales; f__Cryptococcaceae; g__Kwoniella; s__Kwoniella newhampshirensis
OTU744	0	0	0	0	0	0	0	27	0	Unclassified
OTU745	0	1	0	0	0	0	0	0	0	Unclassified
OTU747	13	3	29	1	1	0	0	0	0	d__Eukaryota; p__Ascomycota; c__Eurotiomycetes; o__Eurotiales; f__Aspergillaceae; g__Penicillium; s__Penicillium simplicissimum
OTU750	0	2	0	0	0	0	0	90	0	Unclassified
OTU751	1	0	1	0	0	0	0	0	1	d__Eukaryota; p__Ascomycota; c__Dothideomycetes; o__Pleosporales; f__Pleosporaceae; g__Alternaria; s__Alternaria sp.
OTU752	0	0	0	0	0	0	0	0	1	d__Eukaryota; p__Ascomycota; c__Sordariomycetes; o__Hypocreales; f__Bionectriaceae; g__Clonostachys; s__Clonostachys sp. MIAE01299
OTU753	3	0	1	0	3	0	0	0	5	d__Eukaryota; p__Ascomycota; c__Dothideomycetes; o__Capnodiales; f__Cladosporiaceae; g__Cladosporium; s__Cladosporium cladosporioides
OTU755	86	0	0	0	0	0	0	0	0	d__Eukaryota; p__Ascomycota; c__Orbiliomycetes; o__Orbiliales; f__Orbiliaceae; g__Dactylella; s__Dactylella heptameres
OTU757	3	2	0	0	14	0	4	0	3	d__Eukaryota; p__Ascomycota; c__Dothideomycetes; o__Pleosporales; f__Pleosporaceae; g__Alternaria; s__Alternaria sp.
OTU758	15	6	31	2	3	0	0	0	0	d__Eukaryota; p__Ascomycota; c__Eurotiomycetes; o__Eurotiales; f__Aspergillaceae; g__Penicillium; s__Penicillium simplicissimum
OTU759	0	1	0	0	0	0	0	44	0	Unclassified
OTU760	0	0	0	0	0	0	0	0	2	d__Eukaryota; p__Ascomycota; c__Sordariomycetes; o__Xylariales; f__Hypoxylaceae; g__Daldinia; s__Daldinia childiae
OTU761	0	0	0	1	2	0	0	0	0	d__Eukaryota; p__Ascomycota; c__Sordariomycetes; o__Sordariales; f__Chaetomiaceae; g__Mycothermus; s__Mycothermus thermophilus
OTU763	0	0	0	0	0	0	0	11	0	d__Eukaryota; p__Basidiomycota; c__Microbotryomycetes; o__Sporidiobolales; f__Sporidiobolaceae; g__Rhodotorula; s__Rhodotorula mucilaginosa
OTU765	14	7	28	1	6	0	0	0	0	d__Eukaryota; p__Ascomycota; c__Eurotiomycetes; o__Eurotiales; f__Aspergillaceae; g__Penicillium; s__Penicillium simplicissimum
OTU766	0	0	0	0	0	0	0	2	0	d__Eukaryota; p__Ascomycota; c__Eurotiomycetes; o__Eurotiales; f__Aspergillaceae; g__Aspergillus; s__Aspergillus nidulans
OTU767	1	0	0	0	0	0	0	0	0	d__Eukaryota; p__Ascomycota; c__Dothideomycetes; o__Pleosporales; f__Pleosporaceae; g__Tamaricicola; s__Tamaricicola muriformis
OTU769	1	0	2	0	0	0	3	5	0	d__Eukaryota; p__Ascomycota; c__Sordariomycetes; o__Togniniales; f__Togniniaceae; g__Phaeoacremonium; s__Phaeoacremonium sp. Z9
OTU770	1	0	0	0	41	0	0	0	0	d__Eukaryota; p__Ascomycota; c__Eurotiomycetes; o__Eurotiales; f__Thermoascaceae; g__Thermoascus; s__Thermoascus aurantiacus
OTU771	1	0	0	0	72	0	0	0	0	Unclassified
OTU772	0	0	0	0	0	0	0	5	0	d__Eukaryota; p__Ascomycota; c__Sordariomycetes; o__Hypocreales; f__Nectriaceae; g__Fusarium; s__Fusarium solani
OTU773	0	0	0	0	66	0	0	0	0	d__Eukaryota; p__Ascomycota; c__Sordariomycetes; o__Trichosphaeriales; f__Trichosphaeriaceae; g__Nigrospora; s__Nigrospora sphaerica
OTU774	12	9	38	2	3	0	0	0	0	d__Eukaryota; p__Ascomycota; c__Eurotiomycetes; o__Eurotiales; f__Aspergillaceae; g__Penicillium; s__Penicillium simplicissimum
OTU775	4	0	0	1	55	0	0	0	0	d__Eukaryota; p__Ascomycota; c__Dothideomycetes; o__Capnodiales; f__Dissoconiaceae; g__Dissoconium; s__Dissoconium aciculare
OTU776	13	5	48	0	1	0	0	0	0	d__Eukaryota; p__Ascomycota; c__Eurotiomycetes; o__Eurotiales; f__Aspergillaceae; g__Penicillium; s__Penicillium simplicissimum
OTU777	0	9	0	0	0	2	0	8	0	d__Eukaryota; p__Ascomycota; c__Saccharomycetes; o__Saccharomycetales; f__Phaffomycetaceae; g__Cyberlindnera; s__Cyberlindnera fabianii
OTU779	0	2	0	0	0	0	0	46	0	d__Eukaryota; p__Ascomycota; c__Saccharomycetes; o__Saccharomycetales; f__Debaryomycetaceae; g__Candida; s__Candida tropicalis
OTU780	0	0	0	0	0	0	0	67	0	Unclassified
OTU781	0	0	1	0	0	0	0	0	0	Unclassified
OTU783	0	0	1	0	1	0	0	0	0	d__Eukaryota; p__Ascomycota; c__Eurotiomycetes; o__Onygenales; f__Gymnoascaceae; g__Leucothecium; s__Leucothecium emdenii
OTU786	7	4	29	0	3	0	0	0	0	d__Eukaryota; p__Ascomycota; c__Eurotiomycetes; o__Eurotiales; f__Aspergillaceae; g__Penicillium; s__Penicillium simplicissimum
OTU787	3	0	0	0	1	19	1	0	1	d__Eukaryota; p__Basidiomycota; c__Microbotryomycetes; o__norank; f__norank; g__Colacogloea; s__Colacogloea terpenoidalis
OTU788	1	0	0	0	67	0	0	0	0	d__Eukaryota; p__Ascomycota; c__Leotiomycetes; o__Helotiales; f__norank; g__Chalara; s__Chalara sp. YTH-2012b
OTU789	0	9	4	15	26	1	0	0	0	d__Eukaryota; p__Ascomycota; c__Eurotiomycetes; o__Chaetothyriales; f__Trichomeriaceae; g__Bradymyces; s__Bradymyces sp. LS-2015a
OTU791	1	0	0	67	0	0	0	0	0	d__Eukaryota; p__Ascomycota; c__Dothideomycetes; o__Pleosporales; f__Didymellaceae; g__Phoma; s__Phoma sp.
OTU792	0	0	0	0	0	0	0	0	1	d__Eukaryota; p__Basidiomycota; c__Agaricomycetes; o__Agaricales; f__Bolbitiaceae; g__Panaeolus; s__Panaeolus retirugis
OTU793	1	0	0	0	0	0	0	1	0	d__Eukaryota; p__Ascomycota; c__Dothideomycetes; o__Pleosporales; f__Phaeosphaeriaceae; g__Neosetophoma; s__Neosetophoma samarorum
OTU794	0	0	0	0	0	0	0	0	3	d__Eukaryota; p__Mucoromycota; c__Mortierellomycetes; o__Mortierellales; f__Mortierellaceae; g__Mortierella; s__Mortierella sp. T12
OTU795	0	0	0	0	62	0	0	0	0	d__Eukaryota; p__Ascomycota; c__Dothideomycetes; o__Capnodiales; f__Cladosporiaceae; g__Cladosporium; s__Cladosporium velox
OTU796	0	0	0	0	0	0	0	0	1	d__Eukaryota; p__Ascomycota; c__Sordariomycetes; o__norank; f__Sporidesmiaceae; g__Sporidesmium; s__Sporidesmium campiniae
OTU797	0	16	0	0	3	0	0	0	0	d__Eukaryota; p__Ascomycota; c__Eurotiomycetes; o__Eurotiales; f__Aspergillaceae; g__Penicillium; s__Penicillium adametzioides
OTU798	81	2	0	0	2	0	0	0	0	d__Eukaryota; p__Ascomycota; c__Eurotiomycetes; o__Chaetothyriales; f__Trichomeriaceae; g__Bradymyces; s__Bradymyces sp. LS-2015a
OTU799	0	0	30	0	0	0	0	0	0	d__Eukaryota; p__Ascomycota; c__Sordariomycetes; o__Sordariales; f__Lasiosphaeriaceae; g__Podospora; s__Podospora pyriformis
OTU800	0	0	0	0	0	1	0	0	0	Unclassified
OTU803	0	0	0	0	0	0	0	0	5	d__Eukaryota; p__Ascomycota; c__Dothideomycetes; o__Pleosporales; f__Sporormiaceae; g__Preussia; s__Preussia sp. (in: Fungi)
OTU804	0	0	0	2	0	0	0	0	0	d__Eukaryota; p__Mucoromycota; c__Mortierellomycetes; o__Mortierellales; f__Mortierellaceae; g__Mortierella; s__Mortierella sp.
OTU805	0	0	0	0	0	27	1	0	1	d__Eukaryota; p__Ascomycota; c__Leotiomycetes; o__Helotiales; f__Dermateaceae; g__Trichosporiella; s__Trichosporiella cerebriformis
OTU807	0	0	0	0	2	0	0	0	0	d__Eukaryota; p__Ascomycota; c__Eurotiomycetes; o__Eurotiales; f__Aspergillaceae; g__Penicillium; s__Penicillium rubidurum
OTU808	46	0	0	0	0	0	0	0	0	d__Eukaryota; p__Basidiomycota; c__Agaricomycetes; o__Agaricales; f__Entolomataceae; g__Entoloma; s__Entoloma ater
OTU810	11	6	33	1	3	0	0	0	0	d__Eukaryota; p__Ascomycota; c__Eurotiomycetes; o__Eurotiales; f__Aspergillaceae; g__Penicillium; s__Penicillium simplicissimum
OTU811	14	1	37	0	7	0	0	0	0	d__Eukaryota; p__Ascomycota; c__Eurotiomycetes; o__Eurotiales; f__Aspergillaceae; g__Penicillium; s__Penicillium simplicissimum
OTU812	0	0	1	3	0	0	0	0	0	d__Eukaryota; p__Ascomycota; c__Sordariomycetes; o__Hypocreales; f__Stachybotryaceae; g__Stachybotrys; s__Stachybotrys chartarum
OTU814	0	0	0	1	0	0	0	0	0	d__Eukaryota; p__Ascomycota; c__Leotiomycetes; o__norank; f__Pseudeurotiaceae; g__Pseudeurotium; s__Pseudeurotium bakeri
OTU816	0	12	0	0	0	0	0	7	0	d__Eukaryota; p__Ascomycota; c__Saccharomycetes; o__Saccharomycetales; f__Debaryomycetaceae; g__Lodderomyces; s__Lodderomyces elongisporus
OTU817	0	0	0	0	0	0	0	0	2	d__Eukaryota; p__Ascomycota; c__Sordariomycetes; o__Xylariales; f__Diatrypaceae; g__Diatrypella; s__Diatrypella vulgaris
OTU818	0	0	0	0	0	65	0	0	0	d__Eukaryota; p__Ascomycota; c__Dothideomycetes; o__Pleosporales; f__Pleosporaceae; g__Alternaria; s__Alternaria sp.
OTU819	3	0	0	0	2	0	5	3	11	d__Eukaryota; p__Basidiomycota; c__Tremellomycetes; o__Tremellales; f__Cryptococcaceae; g__Kwoniella; s__Kwoniella shandongensis
OTU820	11	0	0	0	0	0	4	0	0	d__Eukaryota; p__Ascomycota; c__Eurotiomycetes; o__Chaetothyriales; f__Herpotrichiellaceae; g__Capronia; s__Capronia sp.
OTU821	2	0	0	0	0	0	0	0	0	d__Eukaryota; p__Ascomycota; c__Sordariomycetes; o__Xylariales; f__Sporocadaceae; g__Bartalinia; s__Bartalinia robillardoides
OTU822	0	2	0	0	3	0	1	0	2	d__Eukaryota; p__Ascomycota; c__Dothideomycetes; o__Pleosporales; f__Pleosporaceae; g__Alternaria; s__Alternaria sp.
OTU823	0	0	0	0	0	0	0	5	0	d__Eukaryota; p__Ascomycota; c__Sordariomycetes; o__Sordariales; f__Chaetomiaceae; g__Zopfiella; s__Zopfiella pilifera
OTU824	4	0	3	0	0	0	0	0	0	d__Eukaryota; p__Ascomycota; c__Dothideomycetes; o__Dothideales; f__Dothideaceae; g__Stylodothis; s__Stylodothis puccinioides
OTU825	0	0	0	1	0	0	0	0	0	d__Eukaryota; p__Ascomycota; c__Eurotiomycetes; o__Eurotiales; f__Aspergillaceae; g__Penicillium; s__Penicillium rubidurum
OTU827	0	3	0	0	0	0	0	71	0	Unclassified
OTU828	4	3	20	1	11	0	0	0	0	d__Eukaryota; p__Ascomycota; c__Eurotiomycetes; o__Eurotiales; f__Aspergillaceae; g__Penicillium; s__Penicillium simplicissimum
OTU829	7	7	45	1	0	0	0	0	0	d__Eukaryota; p__Ascomycota; c__Eurotiomycetes; o__Eurotiales; f__Aspergillaceae; g__Penicillium; s__Penicillium simplicissimum
OTU830	0	0	1	0	0	0	0	0	2	d__Eukaryota; p__Basidiomycota; c__Agaricomycetes; o__Agaricales; f__Bolbitiaceae; g__Panaeolus; s__Panaeolus retirugis
OTU832	0	25	0	0	0	0	0	0	0	d__Eukaryota; p__Ascomycota; c__Saccharomycetes; o__Saccharomycetales; f__Debaryomycetaceae; g__Debaryomyces; s__Debaryomyces nepalensis
OTU833	0	6	0	0	0	0	0	8	0	d__Eukaryota; p__Ascomycota; c__Saccharomycetes; o__Saccharomycetales; f__Debaryomycetaceae; g__Lodderomyces; s__Lodderomyces elongisporus
OTU834	9	5	39	0	1	0	0	0	0	d__Eukaryota; p__Ascomycota; c__Eurotiomycetes; o__Eurotiales; f__Aspergillaceae; g__Penicillium; s__Penicillium simplicissimum
OTU835	12	9	28	0	2	0	0	0	1	Unclassified
OTU836	0	9	0	0	0	0	0	65	0	Unclassified
OTU837	11	8	28	0	3	0	0	0	0	d__Eukaryota; p__Ascomycota; c__Eurotiomycetes; o__Eurotiales; f__Aspergillaceae; g__Penicillium; s__Penicillium simplicissimum
OTU838	0	0	0	0	2	0	0	0	0	d__Eukaryota; p__Basidiomycota; c__Agaricomycetes; o__Boletales; f__Coniophoraceae; g__Coniophora; s__Coniophora sp. Braz-6
OTU839	8	2	29	0	2	0	0	0	0	d__Eukaryota; p__Ascomycota; c__Eurotiomycetes; o__Eurotiales; f__Aspergillaceae; g__Penicillium; s__Penicillium simplicissimum
OTU840	0	2	0	0	0	1	0	0	1	d__Eukaryota; p__Ascomycota; c__Sordariomycetes; o__Hypocreales; f__Nectriaceae; g__Lasionectria; s__Lasionectria sp. DV-2018a
OTU841	9	6	31	1	3	0	0	0	0	d__Eukaryota; p__Ascomycota; c__Eurotiomycetes; o__Eurotiales; f__Aspergillaceae; g__Penicillium; s__Penicillium simplicissimum
OTU842	0	0	0	0	0	0	0	54	0	Unclassified
OTU843	0	0	0	1	0	0	0	0	0	d__Eukaryota; p__Ascomycota; c__Eurotiomycetes; o__Eurotiales; f__Aspergillaceae; g__Aspergillus; s__Aspergillus vitricola
OTU845	1	54	0	0	0	15	0	0	0	d__Eukaryota; p__Ascomycota; c__Eurotiomycetes; o__Eurotiales; f__Aspergillaceae; g__Penicillium; s__Penicillium sp.
OTU846	0	20	0	0	0	0	0	0	0	d__Eukaryota; p__Ascomycota; c__Eurotiomycetes; o__Chaetothyriales; f__Cyphellophoraceae; g__Cyphellophora; s__Cyphellophora laciniata
OTU847	8	2	35	0	1	1	0	0	0	d__Eukaryota; p__Ascomycota; c__Eurotiomycetes; o__Eurotiales; f__Aspergillaceae; g__Penicillium; s__Penicillium simplicissimum
OTU848	0	0	0	0	46	0	0	0	0	d__Eukaryota; p__Mucoromycota; c__Mortierellomycetes; o__Mortierellales; f__Mortierellaceae; g__Mortierella; s__Mortierella capitata
OTU849	0	0	0	0	0	0	0	7	0	Unclassified
OTU850	9	1	24	0	3	0	0	0	0	d__Eukaryota; p__Ascomycota; c__Eurotiomycetes; o__Eurotiales; f__Aspergillaceae; g__Penicillium; s__Penicillium simplicissimum
OTU851	0	0	0	0	0	0	1	0	2	d__Eukaryota; p__Ascomycota; c__Dothideomycetes; o__Capnodiales; f__Mycosphaerellaceae; g__Mycocentrospora; s__Mycocentrospora acerina
OTU852	0	0	1	0	0	0	0	0	0	d__Eukaryota; p__Ascomycota; c__Pezizomycetes; o__Pezizales; f__Pyronemataceae; g__Tricharina; s__Tricharina gilva
OTU853	0	0	0	1	0	0	0	0	0	d__Eukaryota; p__Ascomycota; c__Sordariomycetes; o__Hypocreales; f__Stachybotryaceae; g__Albifimbria; s__Albifimbria verrucaria
OTU854	1	0	1	0	2	0	0	0	0	d__Eukaryota; p__Basidiomycota; c__Cystobasidiomycetes; o__norank; f__Symmetrosporaceae; g__Symmetrospora; s__[Sporobolomyces] oryzicola
OTU855	0	0	0	0	0	1	0	0	0	d__Eukaryota; p__Ascomycota; c__Sordariomycetes; o__Glomerellales; f__Plectosphaerellaceae; g__Plectosphaerella; s__Plectosphaerella cucumerina
OTU856	0	49	0	0	0	0	0	15	0	Unclassified
OTU858	0	0	39	0	0	0	7	0	0	d__Eukaryota; p__Basidiomycota; c__Tremellomycetes; o__Tremellales; f__Bulleribasidiaceae; g__Dioszegia; s__Dioszegia zsoltii
OTU859	0	0	0	0	0	0	0	70	0	d__Eukaryota; p__Ascomycota; c__Dothideomycetes; o__Pleosporales; f__Morosphaeriaceae; g__Acrocalymma; s__Acrocalymma sp. K.-L. Chen L119
OTU860	56	0	0	0	0	0	0	0	0	d__Eukaryota; p__Basidiomycota; c__Agaricomycetes; o__Agaricales; f__Strophariaceae; g__Psilocybe; s__Psilocybe sp. HT07
OTU861	0	0	0	0	0	0	1	0	0	d__Eukaryota; p__Ascomycota; c__Sordariomycetes; o__Microascales; f__Microascaceae; g__Pithoascus; s__Pithoascus ater
OTU862	0	0	3	0	0	0	0	0	0	d__Eukaryota; p__Ascomycota; c__Dothideomycetes; o__Pleosporales; f__Phaeosphaeriaceae; g__Ophiosphaerella; s__Ophiosphaerella agrostidis
OTU864	1	0	0	0	0	25	2	7	31	d__Eukaryota; p__Ascomycota; c__Dothideomycetes; o__Capnodiales; f__Cladosporiaceae; g__Cladosporium; s__Cladosporium velox
OTU865	1	0	0	0	0	0	0	0	0	d__Eukaryota; p__Ascomycota; c__Sordariomycetes; o__Sordariales; f__Chaetomiaceae; g__Chaetomium; s__Chaetomium subspirilliferum
OTU866	0	0	0	0	0	0	0	1	1	d__Eukaryota; p__Ascomycota; c__Leotiomycetes; o__Erysiphales; f__Erysiphaceae; g__Podosphaera; s__Podosphaera macrospora
OTU868	0	2	0	0	0	0	0	17	0	d__Eukaryota; p__Ascomycota; c__Saccharomycetes; o__Saccharomycetales; f__Phaffomycetaceae; g__Wickerhamomyces; s__Wickerhamomyces anomalus
OTU869	0	1	1	0	0	0	3	7	1	d__Eukaryota; p__Ascomycota; c__Sordariomycetes; o__Togniniales; f__Togniniaceae; g__Phaeoacremonium; s__Phaeoacremonium sp. Z9
OTU872	0	0	0	0	1	0	0	0	0	d__Eukaryota; p__Ascomycota; c__Dothideomycetes; o__Pleosporales; f__Torulaceae; g__Torula; s__Torula sp.
OTU873	0	4	0	0	0	0	0	12	1	d__Eukaryota; p__Ascomycota; c__Dothideomycetes; o__Pleosporales; f__Coniothyriaceae; g__Coniothyrium; s__Coniothyrium insitivum
OTU874	0	0	3	1	0	0	0	0	0	d__Eukaryota; p__Ascomycota; c__Sordariomycetes; o__Hypocreales; f__Stachybotryaceae; g__Myrothecium; s__Myrothecium sp. REF175
OTU875	0	0	11	0	0	2	0	0	0	d__Eukaryota; p__Ascomycota; c__Dothideomycetes; o__Pleosporales; f__Arthopyreniaceae; g__Arthopyrenia; s__Arthopyrenia sp. 1 NV-2015
OTU876	0	2	0	0	0	0	0	2	2	d__Eukaryota; p__Ascomycota; c__Sordariomycetes; o__Hypocreales; f__Nectriaceae; g__Fusarium; s__Fusarium solani
OTU877	6	7	41	0	4	0	0	0	0	d__Eukaryota; p__Ascomycota; c__Eurotiomycetes; o__Eurotiales; f__Aspergillaceae; g__Penicillium; s__Penicillium simplicissimum
OTU878	7	0	31	0	3	0	0	0	0	Unclassified
OTU879	0	0	0	0	2	0	0	0	0	d__Eukaryota; p__Basidiomycota; c__Agaricostilbomycetes; o__Agaricostilbales; f__Kondoaceae; g__Kondoa; s__Kondoa sorbi
OTU880	0	1	0	0	0	0	0	26	0	d__Eukaryota; p__Ascomycota; c__Saccharomycetes; o__Saccharomycetales; f__Phaffomycetaceae; g__Cyberlindnera; s__Cyberlindnera fabianii
OTU881	6	23	13	3	7	2	0	0	0	d__Eukaryota; p__Ascomycota; c__Eurotiomycetes; o__Chaetothyriales; f__Trichomeriaceae; g__Bradymyces; s__Bradymyces sp. LS-2015a
OTU884	9	1	35	0	2	0	0	0	0	d__Eukaryota; p__Ascomycota; c__Eurotiomycetes; o__Eurotiales; f__Aspergillaceae; g__Penicillium; s__Penicillium simplicissimum
OTU885	0	0	0	0	0	1	0	0	0	d__Eukaryota; p__Ascomycota; c__Leotiomycetes; o__norank; f__Pseudeurotiaceae; g__Pseudogymnoascus; s__Pseudogymnoascus pannorum
OTU886	0	37	0	0	0	0	0	6	0	Unclassified
OTU887	9	0	0	3	1	5	15	0	5	d__Eukaryota; p__Ascomycota; c__Dothideomycetes; o__Pleosporales; f__Neohendersoniaceae; g__Medicopsis; s__Medicopsis romeroi
OTU888	0	25	0	0	0	0	0	0	0	d__Eukaryota; p__Ascomycota; c__Eurotiomycetes; o__Eurotiales; f__Trichocomaceae; g__Talaromyces; s__Talaromyces funiculosus
OTU889	16	2	32	2	1	0	0	0	0	d__Eukaryota; p__Ascomycota; c__Eurotiomycetes; o__Eurotiales; f__Aspergillaceae; g__Penicillium; s__Penicillium simplicissimum
OTU890	0	0	0	0	1	0	0	0	1	d__Eukaryota; p__Ascomycota; c__Sordariomycetes; o__Hypocreales; f__Nectriaceae; g__Fusarium; s__Fusarium solani
OTU891	12	6	20	0	2	0	1	0	1	Unclassified
OTU892	4	4	45	0	0	0	0	0	1	d__Eukaryota; p__Ascomycota; c__Eurotiomycetes; o__Eurotiales; f__Aspergillaceae; g__Penicillium; s__Penicillium simplicissimum
OTU895	0	0	0	0	0	0	0	0	4	d__Eukaryota; p__Ascomycota; c__Dothideomycetes; o__Pleosporales; f__Phaeosphaeriaceae; g__Didymocyrtis; s__Didymocyrtis brachylaenae
OTU896	0	0	0	2	7	0	0	0	1	d__Eukaryota; p__Basidiomycota; c__Agaricomycetes; o__Cantharellales; f__Ceratobasidiaceae; g__Rhizoctonia; s__Rhizoctonia solani
OTU897	5	0	0	0	1	0	11	0	1	d__Eukaryota; p__Basidiomycota; c__Microbotryomycetes; o__Sporidiobolales; f__Sporidiobolaceae; g__Rhodotorula; s__Rhodotorula glutinis
OTU898	0	0	0	0	6	0	0	0	1	d__Eukaryota; p__Ascomycota; c__Sordariomycetes; o__Hypocreales; f__Niessliaceae; g__Monocillium; s__Monocillium sp.
OTU901	0	0	0	0	0	0	0	0	2	d__Eukaryota; p__Ascomycota; c__Dothideomycetes; o__Pleosporales; f__Didymellaceae; g__Didymella; s__Didymella keratinophila
OTU902	0	0	0	24	1	0	0	0	2	d__Eukaryota; p__Ascomycota; c__Orbiliomycetes; o__Orbiliales; f__Orbiliaceae; g__Orbilia; s__Orbilia aurantiorubra
OTU903	9	2	28	0	0	0	0	0	0	d__Eukaryota; p__Ascomycota; c__Eurotiomycetes; o__Eurotiales; f__Aspergillaceae; g__Penicillium; s__Penicillium simplicissimum
OTU904	0	0	1	0	0	0	0	0	0	d__Eukaryota; p__Ascomycota; c__Sordariomycetes; o__Microascales; f__Microascaceae; g__Lophotrichus; s__Lophotrichus sp. 1 RJ2014
OTU905	0	0	0	1	0	0	0	0	0	d__Eukaryota; p__Ascomycota; c__Eurotiomycetes; o__Eurotiales; f__Aspergillaceae; g__Aspergillus; s__Aspergillus penicillioides
OTU906	9	5	37	1	0	0	0	0	0	d__Eukaryota; p__Ascomycota; c__Eurotiomycetes; o__Eurotiales; f__Aspergillaceae; g__Penicillium; s__Penicillium simplicissimum
OTU907	0	0	0	0	0	0	0	58	0	Unclassified
OTU908	12	3	23	1	1	0	0	0	0	Unclassified
OTU909	0	0	0	1	0	0	0	0	1	d__Eukaryota; p__Ascomycota; c__Sordariomycetes; o__Sordariales; f__Chaetomiaceae; g__Subramaniula; s__Subramaniula thielavioides
OTU910	0	0	0	0	0	0	1	5	0	d__Eukaryota; p__Ascomycota; c__Sordariomycetes; o__Xylariales; f__Diatrypaceae; g__Peroneutypa; s__Peroneutypa longiasca
OTU912	4	9	4	17	14	0	0	0	0	d__Eukaryota; p__Ascomycota; c__Eurotiomycetes; o__Chaetothyriales; f__Trichomeriaceae; g__Bradymyces; s__Bradymyces sp. LS-2015a
OTU913	2	21	13	1	10	1	0	3	0	d__Eukaryota; p__Ascomycota; c__Eurotiomycetes; o__Chaetothyriales; f__Trichomeriaceae; g__Bradymyces; s__Bradymyces sp. LS-2015a
OTU914	0	23	36	0	0	0	0	0	0	Unclassified
OTU915	0	0	0	0	2	0	0	0	0	d__Eukaryota; p__Chytridiomycota; c__Chytridiomycetes; o__Rhizophlyctidales; f__Rhizophlyctidaceae; g__Rhizophlyctis; s__Rhizophlyctis rosea
OTU916	0	0	44	0	0	0	0	0	0	d__Eukaryota; p__Ascomycota; c__Sordariomycetes; o__Hypocreales; f__Nectriaceae; g__Nectria; s__Nectria sp. OTU041 AN-2016
OTU918	0	0	0	0	0	1	0	0	0	d__Eukaryota; p__Ascomycota; c__Sordariomycetes; o__Sordariales; f__Lasiosphaeriaceae; g__Echria; s__Echria gigantospora
OTU919	8	9	26	2	2	0	0	0	0	d__Eukaryota; p__Ascomycota; c__Eurotiomycetes; o__Eurotiales; f__Aspergillaceae; g__Penicillium; s__Penicillium simplicissimum
OTU921	0	0	0	0	1	5	0	0	4	d__Eukaryota; p__Ascomycota; c__Dothideomycetes; o__Pleosporales; f__Didymosphaeriaceae; g__Paraconiothyrium; s__Paraconiothyrium fuckelii
OTU923	0	0	2	1	2	0	0	0	0	d__Eukaryota; p__Ascomycota; c__Sordariomycetes; o__Sordariales; f__Chaetomiaceae; g__Humicola; s__Humicola fuscoatra
OTU924	3	0	1	0	1	0	7	0	5	d__Eukaryota; p__Ascomycota; c__Dothideomycetes; o__Pleosporales; f__Didymellaceae; g__Phoma; s__Phoma sp.
OTU926	0	0	0	1	0	0	0	12	0	d__Eukaryota; p__Ascomycota; c__Sordariomycetes; o__Glomerellales; f__Plectosphaerellaceae; g__Acremonium; s__Acremonium antarcticum
OTU927	0	0	0	24	4	0	0	0	0	d__Eukaryota; p__Mucoromycota; c__Mortierellomycetes; o__Mortierellales; f__Mortierellaceae; g__Mortierella; s__Mortierella sp. MEL 2385001
OTU929	4	5	25	1	2	0	0	0	0	d__Eukaryota; p__Ascomycota; c__Eurotiomycetes; o__Eurotiales; f__Aspergillaceae; g__Penicillium; s__Penicillium simplicissimum
OTU931	12	1	38	0	0	1	0	0	0	d__Eukaryota; p__Ascomycota; c__Eurotiomycetes; o__Eurotiales; f__Aspergillaceae; g__Penicillium; s__Penicillium simplicissimum
OTU934	0	0	0	1	0	0	0	0	0	d__Eukaryota; p__Ascomycota; c__Sordariomycetes; o__Sordariales; f__Lasiosphaeriaceae; g__Lasiosphaeris; s__Lasiosphaeris sp. N174
OTU936	1	0	0	0	1	0	0	0	0	d__Eukaryota; p__Ascomycota; c__Dothideomycetes; o__Pleosporales; f__norank; g__Camarosporidiella; s__Camarosporidiella mackenziei
OTU937	0	34	0	0	0	0	0	24	0	Unclassified
OTU939	0	0	0	0	0	0	0	47	0	Unclassified
OTU940	1	0	0	0	0	0	0	0	9	d__Eukaryota; p__Ascomycota; c__Dothideomycetes; o__Pleosporales; f__Didymellaceae; g__Phoma; s__aff. Phoma sp.
OTU941	2	0	0	0	0	0	0	0	0	Unclassified
OTU943	0	0	0	1	3	1	0	0	4	d__Eukaryota; p__Ascomycota; c__Dothideomycetes; o__Pleosporales; f__Didymellaceae; g__Didymella; s__Didymella keratinophila
OTU944	0	0	1	0	0	1	0	0	0	d__Eukaryota; p__Ascomycota; c__Eurotiomycetes; o__Eurotiales; f__Aspergillaceae; g__Aspergillus; s__Aspergillus penicillioides
OTU946	0	0	0	5	0	0	5	0	3	d__Eukaryota; p__Ascomycota; c__Dothideomycetes; o__Pleosporales; f__Pleosporaceae; g__Alternaria; s__Alternaria sp.
OTU948	0	0	0	0	0	0	0	46	0	Unclassified
OTU949	0	0	0	0	0	1	0	0	0	d__Eukaryota; p__Ascomycota; c__Sordariomycetes; o__Glomerellales; f__Glomerellaceae; g__Colletotrichum; s__Colletotrichum chlorophyti
OTU950	0	0	0	0	4	0	0	0	0	d__Eukaryota; p__Ascomycota; c__Eurotiomycetes; o__Eurotiales; f__Aspergillaceae; g__Penicillium; s__Penicillium pinetorum
OTU952	0	33	0	0	0	0	0	23	0	Unclassified
OTU954	0	0	1	0	0	0	1	0	1	d__Eukaryota; p__Ascomycota; c__Dothideomycetes; o__Pleosporales; f__Didymellaceae; g__Juxtiphoma; s__Juxtiphoma eupyrena
OTU955	0	0	0	0	0	0	0	56	0	Unclassified
OTU957	2	20	0	27	1	0	0	0	0	d__Eukaryota; p__Ascomycota; c__Eurotiomycetes; o__Eurotiales; f__Aspergillaceae; g__Penicillium; s__Penicillium aurantiocandidum
OTU958	7	3	30	2	0	0	0	0	0	d__Eukaryota; p__Ascomycota; c__Eurotiomycetes; o__Eurotiales; f__Aspergillaceae; g__Penicillium; s__Penicillium simplicissimum
OTU959	0	1	1	0	0	0	1	7	2	d__Eukaryota; p__Ascomycota; c__Dothideomycetes; o__Pleosporales; f__Coniothyriaceae; g__Coniothyrium; s__Coniothyrium insitivum
OTU960	6	0	12	0	0	0	1	0	0	d__Eukaryota; p__Ascomycota; c__Eurotiomycetes; o__Eurotiales; f__Aspergillaceae; g__Penicillium; s__Penicillium brevicompactum
OTU961	10	2	23	0	3	0	0	0	0	Unclassified
OTU963	0	0	0	0	1	9	0	0	0	d__Eukaryota; p__Ascomycota; c__Dothideomycetes; o__Capnodiales; f__Teratosphaeriaceae; g__Devriesia; s__Devriesia strelitziicola
OTU964	18	0	1	0	0	0	0	0	0	d__Eukaryota; p__Ascomycota; c__Sordariomycetes; o__Sordariales; f__Chaetomiaceae; g__Humicola; s__Humicola variabilis
OTU966	0	25	0	0	0	0	0	32	0	Unclassified
OTU968	0	0	0	0	0	0	0	57	0	Unclassified
OTU970	7	3	29	0	3	0	0	0	0	d__Eukaryota; p__Ascomycota; c__Eurotiomycetes; o__Eurotiales; f__Aspergillaceae; g__Penicillium; s__Penicillium simplicissimum
OTU971	0	0	0	0	0	1	0	0	0	d__Eukaryota; p__Basidiomycota; c__Malasseziomycetes; o__Malasseziales; f__Malasseziaceae; g__Malassezia; s__Malassezia sympodialis
OTU972	0	0	0	0	1	0	0	0	0	d__Eukaryota; p__Ascomycota; c__Lecanoromycetes; o__Umbilicariales; f__Umbilicariaceae; g__Umbilicaria; s__Umbilicaria rhizinata
OTU973	0	17	0	0	0	0	0	35	0	Unclassified
OTU975	0	0	0	0	2	0	0	0	0	d__Eukaryota; p__Ascomycota; c__Sordariomycetes; o__Sordariales; f__Chaetomiaceae; g__Zopfiella; s__Zopfiella longicaudata
OTU977	0	0	2	10	0	0	0	0	0	Unclassified
OTU979	9	3	30	0	0	0	0	0	0	d__Eukaryota; p__Ascomycota; c__Eurotiomycetes; o__Eurotiales; f__Aspergillaceae; g__Penicillium; s__Penicillium simplicissimum
OTU981	0	0	0	0	7	0	3	0	1	d__Eukaryota; p__Basidiomycota; c__Microbotryomycetes; o__Sporidiobolales; f__Sporidiobolaceae; g__Rhodotorula; s__Rhodotorula kratochvilovae
OTU983	0	3	0	0	0	1	0	5	0	d__Eukaryota; p__Ascomycota; c__Saccharomycetes; o__Saccharomycetales; f__Phaffomycetaceae; g__Cyberlindnera; s__Cyberlindnera fabianii
OTU984	0	1	0	0	0	0	0	65	0	Unclassified
OTU987	0	0	0	0	0	0	0	7	0	d__Eukaryota; p__Ascomycota; c__Sordariomycetes; o__Hypocreales; f__Nectriaceae; g__Fusarium; s__Fusarium solani
OTU988	0	5	0	0	1	0	0	4	0	d__Eukaryota; p__Ascomycota; c__Sordariomycetes; o__Hypocreales; f__Nectriaceae; g__Fusarium; s__Fusarium solani
OTU989	0	0	44	0	0	0	0	0	0	d__Eukaryota; p__Ascomycota; c__Eurotiomycetes; o__Phaeomoniellales; f__Phaeomoniellaceae; g__Phaeomoniella; s__Phaeomoniella sp. 1 ICMP 18935
OTU992	0	0	1	0	0	0	1	3	0	d__Eukaryota; p__Ascomycota; c__Eurotiomycetes; o__Eurotiales; f__Aspergillaceae; g__Aspergillus; s__Aspergillus felis
OTU993	0	0	3	0	0	0	0	0	0	d__Eukaryota; p__Ascomycota; c__Dothideomycetes; o__Pleosporales; f__Didymellaceae; g__Phoma; s__Phoma sp. P9E4
OTU994	0	0	0	0	0	1	0	0	0	d__Eukaryota; p__Ascomycota; c__Sordariomycetes; o__Glomerellales; f__Plectosphaerellaceae; g__Gibellulopsis; s__Gibellulopsis nigrescens
OTU995	0	0	2	0	0	1	0	4	3	d__Eukaryota; p__Ascomycota; c__Sordariomycetes; o__Togniniales; f__Togniniaceae; g__Phaeoacremonium; s__Phaeoacremonium sp. Z9
OTU996	0	0	0	0	2	0	0	0	0	d__Eukaryota; p__Ascomycota; c__Sordariomycetes; o__Hypocreales; f__norank; g__Acremonium; s__Acremonium distortum
OTU998	0	2	0	0	0	0	0	11	0	Unclassified
OTU1000	6	1	18	0	1	0	0	0	0	d__Eukaryota; p__Ascomycota; c__Eurotiomycetes; o__Eurotiales; f__Aspergillaceae; g__Penicillium; s__Penicillium simplicissimum
OTU1002	0	0	0	1	0	7	0	0	0	d__Eukaryota; p__Ascomycota; c__Eurotiomycetes; o__Chaetothyriales; f__Trichomeriaceae; g__Knufia; s__Knufia aspidiotus
OTU1003	0	0	0	0	0	0	0	41	0	Unclassified
OTU1004	6	5	25	0	0	0	0	0	1	d__Eukaryota; p__Ascomycota; c__Eurotiomycetes; o__Eurotiales; f__Aspergillaceae; g__Penicillium; s__Penicillium simplicissimum
OTU1005	0	0	37	0	0	0	0	0	11	d__Eukaryota; p__Ascomycota; c__Sordariomycetes; o__Hypocreales; f__Nectriaceae; g__Fusarium; s__Fusarium lateritium
OTU1006	5	3	27	0	4	0	0	0	0	d__Eukaryota; p__Ascomycota; c__Eurotiomycetes; o__Eurotiales; f__Aspergillaceae; g__Penicillium; s__Penicillium simplicissimum
OTU1007	0	0	0	0	0	1	0	0	0	d__Eukaryota; p__Ascomycota; c__Sordariomycetes; o__Xylariales; f__Sporocadaceae; g__Monochaetia; s__Monochaetia junipericola
OTU1009	0	6	0	0	38	0	0	0	0	d__Eukaryota; p__Ascomycota; c__Sordariomycetes; o__Xylariales; f__Microdochiaceae; g__Microdochium; s__Microdochium sp.
OTU1010	0	1	0	0	0	0	0	4	0	d__Eukaryota; p__Ascomycota; c__Sordariomycetes; o__Hypocreales; f__Nectriaceae; g__Fusarium; s__Fusarium solani
OTU1012	0	0	0	0	0	0	0	0	19	d__Eukaryota; p__Ascomycota; c__Dothideomycetes; o__Pleosporales; f__Pleosporaceae; g__Exserohilum; s__Exserohilum mcginnisii
OTU1013	0	0	0	0	0	0	0	0	1	Unclassified
OTU1014	1	30	14	1	0	0	0	2	0	d__Eukaryota; p__Basidiomycota; c__Microbotryomycetes; o__Sporidiobolales; f__Sporidiobolaceae; g__Rhodotorula; s__Rhodotorula sp. P2S-PDA
OTU1015	0	3	0	0	0	0	0	1	0	d__Eukaryota; p__Ascomycota; c__Sordariomycetes; o__Hypocreales; f__Nectriaceae; g__Fusarium; s__Fusarium solani
OTU1016	0	0	1	0	0	0	2	0	0	d__Eukaryota; p__Basidiomycota; c__Exobasidiomycetes; o__Exobasidiales; f__Brachybasidiaceae; g__Meira; s__Meira sp. 17 YHW-2013
OTU1017	0	0	0	0	1	0	0	0	5	d__Eukaryota; p__Ascomycota; c__Dothideomycetes; o__Pleosporales; f__Didymellaceae; g__Didymella; s__Didymella keratinophila
OTU1018	0	0	0	0	0	0	0	0	9	d__Eukaryota; p__Ascomycota; c__Dothideomycetes; o__Pleosporales; f__Pleosporaceae; g__Stemphylium; s__Stemphylium vesicarium
OTU1020	0	0	34	0	0	0	4	0	4	d__Eukaryota; p__Ascomycota; c__Sordariomycetes; o__Savoryellales; f__Savoryellaceae; g__Ascotaiwania; s__Ascotaiwania sawadae
OTU1021	0	0	0	0	0	0	0	1	0	Unclassified
OTU1022	0	13	0	0	0	0	0	15	0	Unclassified
OTU1023	0	0	0	0	0	2	0	38	4	d__Eukaryota; p__Ascomycota; c__Sordariomycetes; o__Togniniales; f__Togniniaceae; g__Phaeoacremonium; s__Phaeoacremonium scolyti
OTU1024	9	6	25	0	1	0	0	0	0	d__Eukaryota; p__Ascomycota; c__Eurotiomycetes; o__Eurotiales; f__Aspergillaceae; g__Penicillium; s__Penicillium simplicissimum
OTU1027	0	0	0	0	0	0	1	0	2	d__Eukaryota; p__Ascomycota; c__Dothideomycetes; o__Pleosporales; f__Didymellaceae; g__Didymella; s__Didymella keratinophila
OTU1028	2	0	0	0	2	1	3	3	1	d__Eukaryota; p__Ascomycota; c__Dothideomycetes; o__Pleosporales; f__Pleosporaceae; g__Alternaria; s__Alternaria sp.
OTU1029	0	0	0	0	0	0	1	0	0	d__Eukaryota; p__Ascomycota; c__Dothideomycetes; o__Pleosporales; f__norank; g__Camarosporidiella; s__Camarosporidiella schulzeri
OTU1030	0	0	0	0	1	0	0	2	0	d__Eukaryota; p__Ascomycota; c__Sordariomycetes; o__Sordariales; f__Chaetomiaceae; g__Botryotrichum; s__Botryotrichum piluliferum
OTU1031	5	0	36	0	1	0	0	0	0	d__Eukaryota; p__Ascomycota; c__Eurotiomycetes; o__Eurotiales; f__Aspergillaceae; g__Penicillium; s__Penicillium simplicissimum
OTU1032	0	0	0	0	0	1	0	0	2	d__Eukaryota; p__Basidiomycota; c__Agaricomycetes; o__Agaricales; f__Bolbitiaceae; g__Conocybe; s__Conocybe apala
OTU1034	0	0	0	0	2	0	0	0	0	d__Eukaryota; p__Ascomycota; c__Dothideomycetes; o__Pleosporales; f__Periconiaceae; g__Periconia; s__Periconia macrospinosa
OTU1035	0	0	0	41	1	0	0	0	0	d__Eukaryota; p__Ascomycota; c__Sordariomycetes; o__Diaporthales; f__Melanconiellaceae; g__Melanconiella; s__Melanconiella elegans
OTU1036	4	0	30	2	2	0	0	0	0	d__Eukaryota; p__Ascomycota; c__Eurotiomycetes; o__Eurotiales; f__Aspergillaceae; g__Penicillium; s__Penicillium simplicissimum
OTU1037	7	6	24	2	0	0	0	0	0	d__Eukaryota; p__Ascomycota; c__Eurotiomycetes; o__Eurotiales; f__Aspergillaceae; g__Penicillium; s__Penicillium simplicissimum
OTU1038	0	0	0	1	1	0	0	0	0	d__Eukaryota; p__Chytridiomycota; c__Chytridiomycetes; o__Spizellomycetales; f__Powellomycetaceae; g__Powellomyces; s__Powellomyces sp. EA
OTU1039	0	0	0	0	0	0	1	0	4	d__Eukaryota; p__Ascomycota; c__Dothideomycetes; o__Pleosporales; f__Didymellaceae; g__Didymella; s__Didymella keratinophila
OTU1041	0	0	0	0	0	0	1	5	0	Unclassified
OTU1042	0	0	0	0	0	0	1	0	1	d__Eukaryota; p__Basidiomycota; c__Agaricomycetes; o__Boletales; f__Boletaceae; g__Octaviania; s__Octaviania nonae
OTU1043	0	45	0	0	0	0	0	0	0	d__Eukaryota; p__Ascomycota; c__Pezizomycetes; o__Pezizales; f__Pezizaceae; g__Iodophanus; s__Iodophanus testaceus
OTU1045	0	4	0	0	0	0	0	46	0	Unclassified
OTU1046	4	1	30	0	1	0	0	0	0	d__Eukaryota; p__Ascomycota; c__Eurotiomycetes; o__Eurotiales; f__Aspergillaceae; g__Penicillium; s__Penicillium simplicissimum
OTU1049	0	0	0	1	0	0	0	0	1	d__Eukaryota; p__Ascomycota; c__Leotiomycetes; o__norank; f__Pseudeurotiaceae; g__Pseudeurotium; s__Pseudeurotium sp.
OTU1050	0	0	0	0	49	0	0	0	0	d__Eukaryota; p__Ascomycota; c__Lecanoromycetes; o__Lecanorales; f__Porpidiaceae; g__Oxnerella; s__Oxnerella safavidiorum
OTU1051	0	0	0	0	0	12	0	0	0	d__Eukaryota; p__Ascomycota; c__Sordariomycetes; o__Hypocreales; f__Sarocladiaceae; g__Sarocladium; s__Sarocladium mycophilum
OTU1052	0	0	1	0	0	0	0	0	0	d__Eukaryota; p__Ascomycota; c__norank; o__norank; f__norank; g__Tetracladium; s__Tetracladium sp.
OTU1054	0	0	0	49	0	0	0	0	0	d__Eukaryota; p__Ascomycota; c__Sordariomycetes; o__Sordariales; f__Chaetomiaceae; g__Chaetomium; s__Chaetomium homopilatum
OTU1055	0	0	0	0	0	0	0	21	0	Unclassified
OTU1056	0	0	43	0	0	3	0	0	0	d__Eukaryota; p__Ascomycota; c__Sordariomycetes; o__Sordariales; f__Lasiosphaeriaceae; g__Cercophora; s__Cercophora sparsa
OTU1058	2	0	0	0	0	0	0	0	0	d__Eukaryota; p__Ascomycota; c__Dothideomycetes; o__Pleosporales; f__norank; g__Monodictys; s__Monodictys castaneae
OTU1059	0	0	0	2	0	0	1	0	0	d__Eukaryota; p__Ascomycota; c__Dothideomycetes; o__norank; f__norank; g__Arxiella; s__Arxiella dolichandrae
OTU1061	0	0	1	0	0	0	0	0	0	d__Eukaryota; p__Ascomycota; c__Sordariomycetes; o__Hypocreales; f__Nectriaceae; g__Mariannaea; s__Mariannaea punicea
OTU1064	0	0	1	0	0	0	0	0	0	d__Eukaryota; p__Ascomycota; c__Sordariomycetes; o__Hypocreales; f__Nectriaceae; g__Penicillifer; s__Penicillifer sp. 1-NN-2017
OTU1068	0	0	0	0	0	0	0	5	0	d__Eukaryota; p__Ascomycota; c__Sordariomycetes; o__Sordariales; f__Chaetomiaceae; g__Humicola; s__Humicola sp. L-2
OTU1071	0	27	0	0	0	0	0	16	0	Unclassified
OTU1075	0	0	0	0	0	2	0	0	0	d__Eukaryota; p__Ascomycota; c__Dothideomycetes; o__Pleosporales; f__Didymellaceae; g__Vacuiphoma; s__Vacuiphoma bulgarica
OTU1076	0	0	0	0	2	1	0	0	6	d__Eukaryota; p__Ascomycota; c__Dothideomycetes; o__Pleosporales; f__Didymellaceae; g__Didymella; s__Didymella keratinophila
OTU1077	0	0	0	0	0	0	0	0	3	d__Eukaryota; p__Ascomycota; c__Dothideomycetes; o__Pleosporales; f__Lophiostomataceae; g__Neopaucispora; s__Neopaucispora rosaecae
OTU1078	13	4	19	1	2	1	0	0	0	d__Eukaryota; p__Ascomycota; c__Eurotiomycetes; o__Eurotiales; f__Aspergillaceae; g__Penicillium; s__Penicillium simplicissimum
OTU1080	0	0	0	0	0	0	0	48	0	d__Eukaryota; p__Ascomycota; c__Dothideomycetes; o__Pleosporales; f__Massarinaceae; g__Massarina; s__Massarina sp. R2EK02
OTU1082	0	0	0	1	0	0	0	0	1	d__Eukaryota; p__Ascomycota; c__Dothideomycetes; o__Pleosporales; f__Didymellaceae; g__Juxtiphoma; s__Juxtiphoma eupyrena
OTU1083	12	0	23	2	4	0	0	0	0	d__Eukaryota; p__Ascomycota; c__Eurotiomycetes; o__Eurotiales; f__Aspergillaceae; g__Penicillium; s__Penicillium simplicissimum
OTU1085	0	0	0	0	0	0	1	0	0	d__Eukaryota; p__Ascomycota; c__Sordariomycetes; o__Sordariales; f__Chaetomiaceae; g__Chaetomium; s__Chaetomium homopilatum
OTU1086	7	0	14	0	3	0	0	0	0	Unclassified
OTU1087	3	0	0	0	0	1	0	0	0	d__Eukaryota; p__Ascomycota; c__Dothideomycetes; o__Pleosporales; f__Teichosporaceae; g__Magnibotryascoma; s__Magnibotryascoma mali
OTU1089	0	13	0	0	0	0	1	14	0	Unclassified
OTU1090	0	0	0	0	0	0	0	57	0	Unclassified
OTU1092	0	0	1	0	0	0	0	0	0	d__Eukaryota; p__Ascomycota; c__Dothideomycetes; o__Pleosporales; f__Dictyosporiaceae; g__Pseudocoleophoma; s__Pseudocoleophoma polygonicola
OTU1096	0	0	45	0	0	0	0	0	0	d__Eukaryota; p__Ascomycota; c__Sordariomycetes; o__Hypocreales; f__Nectriaceae; g__Dactylonectria; s__Dactylonectria alcacerensis
OTU1098	1	0	0	0	0	0	0	0	0	Unclassified
OTU1099	0	0	0	1	0	0	1	0	0	d__Eukaryota; p__Ascomycota; c__Leotiomycetes; o__norank; f__Pseudeurotiaceae; g__Pseudeurotium; s__Pseudeurotium bakeri
OTU1101	0	0	0	0	0	2	0	2	2	d__Eukaryota; p__Ascomycota; c__Dothideomycetes; o__Pleosporales; f__Didymellaceae; g__Phoma; s__Phoma sp.
OTU1102	7	0	20	2	1	0	0	0	0	d__Eukaryota; p__Ascomycota; c__Eurotiomycetes; o__Eurotiales; f__Aspergillaceae; g__Penicillium; s__Penicillium simplicissimum
OTU1103	0	0	3	0	0	0	2	1	2	d__Eukaryota; p__Ascomycota; c__Sordariomycetes; o__Togniniales; f__Togniniaceae; g__Phaeoacremonium; s__Phaeoacremonium sp. Z9
OTU1104	0	0	0	0	2	0	0	16	0	Unclassified
OTU1105	0	0	0	0	0	0	0	5	0	d__Eukaryota; p__Ascomycota; c__Sordariomycetes; o__Glomerellales; f__Glomerellaceae; g__Colletotrichum; s__Colletotrichum siamense
OTU1106	0	0	0	1	0	0	0	0	0	d__Eukaryota; p__Ascomycota; c__Sordariomycetes; o__Hypocreales; f__Stachybotryaceae; g__Myrothecium; s__Myrothecium inundatum
OTU1107	0	0	0	0	0	42	0	0	0	d__Eukaryota; p__Basidiomycota; c__Microbotryomycetes; o__Sporidiobolales; f__Sporidiobolaceae; g__Sporobolomyces; s__Sporobolomyces carnicolor
OTU1108	0	4	0	0	0	0	0	39	0	Unclassified
OTU1110	0	0	0	1	0	0	0	0	0	d__Eukaryota; p__Ascomycota; c__Dothideomycetes; o__Pleosporales; f__Phaeosphaeriaceae; g__Neosetophoma; s__Neosetophoma italica
OTU1112	0	0	0	0	0	1	1	0	2	d__Eukaryota; p__Ascomycota; c__Dothideomycetes; o__Pleosporales; f__norank; g__Microsphaeropsis; s__Microsphaeropsis olivacea
OTU1116	0	22	0	0	0	0	0	22	0	Unclassified
OTU1117	0	0	0	1	0	0	0	0	0	Unclassified
OTU1119	0	0	0	0	0	0	0	0	5	d__Eukaryota; p__Ascomycota; c__Dothideomycetes; o__Pleosporales; f__Didymellaceae; g__Didymella; s__Didymella keratinophila
OTU1120	8	3	24	0	0	0	0	0	0	d__Eukaryota; p__Ascomycota; c__Eurotiomycetes; o__Eurotiales; f__Aspergillaceae; g__Penicillium; s__Penicillium simplicissimum
OTU1121	0	0	0	0	0	0	0	49	0	Unclassified
OTU1123	3	0	0	0	1	0	1	0	0	d__Eukaryota; p__Ascomycota; c__Dothideomycetes; o__Pleosporales; f__Phaeosphaeriaceae; g__Paraphoma; s__Paraphoma chrysanthemicola
OTU1125	0	0	0	0	0	1	2	0	2	d__Eukaryota; p__Ascomycota; c__Dothideomycetes; o__Pleosporales; f__Didymellaceae; g__Didymella; s__Didymella keratinophila
OTU1129	0	0	1	2	0	0	0	0	0	Unclassified
OTU1130	2	0	0	0	0	0	0	0	0	d__Eukaryota; p__Mucoromycota; c__Mortierellomycetes; o__Mortierellales; f__Mortierellaceae; g__Mortierella; s__Mortierella sp. 02NH02
OTU1133	0	0	0	0	0	0	1	0	1	d__Eukaryota; p__Ascomycota; c__Dothideomycetes; o__Pleosporales; f__Sporormiaceae; g__Preussia; s__Preussia africana
OTU1134	0	0	0	0	0	0	0	10	0	Unclassified
OTU1135	0	0	0	0	0	0	0	22	0	Unclassified
OTU1136	0	0	27	0	0	0	1	0	0	d__Eukaryota; p__Basidiomycota; c__Cystobasidiomycetes; o__norank; f__Symmetrosporaceae; g__Symmetrospora; s__[Sporobolomyces] oryzicola
OTU1137	0	0	0	0	1	0	0	0	0	d__Eukaryota; p__Ascomycota; c__Pezizomycetes; o__Pezizales; f__Ascodesmidaceae; g__Ascodesmis; s__Ascodesmis sphaerospora
OTU1138	0	0	0	0	0	0	1	0	0	d__Eukaryota; p__Ascomycota; c__Sordariomycetes; o__Xylariales; f__Sporocadaceae; g__Bartalinia; s__Bartalinia robillardoides
OTU1141	1	1	0	0	1	1	0	0	1	d__Eukaryota; p__Ascomycota; c__Dothideomycetes; o__Pleosporales; f__Coniothyriaceae; g__Coniothyrium; s__Coniothyrium insitivum
OTU1143	0	0	2	0	1	0	0	0	0	d__Eukaryota; p__Ascomycota; c__Eurotiomycetes; o__Onygenales; f__Gymnoascaceae; g__Gymnoascus; s__Gymnoascus sp. 12NJ07
OTU1145	0	0	0	0	0	0	0	39	0	Unclassified
OTU1148	0	24	0	0	0	0	0	18	0	Unclassified
OTU1149	5	2	15	0	0	0	0	1	0	d__Eukaryota; p__Ascomycota; c__Eurotiomycetes; o__Eurotiales; f__Aspergillaceae; g__Penicillium; s__Penicillium simplicissimum
OTU1150	0	0	0	0	0	0	0	40	0	Unclassified
OTU1154	7	2	21	0	2	0	0	0	0	d__Eukaryota; p__Ascomycota; c__Eurotiomycetes; o__Eurotiales; f__Aspergillaceae; g__Penicillium; s__Penicillium simplicissimum
OTU1155	0	0	0	0	0	0	0	51	0	Unclassified
OTU1156	3	1	15	1	3	0	0	0	0	d__Eukaryota; p__Ascomycota; c__Eurotiomycetes; o__Eurotiales; f__Aspergillaceae; g__Penicillium; s__Penicillium simplicissimum
OTU1157	7	0	13	5	4	0	0	0	0	d__Eukaryota; p__Ascomycota; c__Eurotiomycetes; o__Eurotiales; f__Aspergillaceae; g__Penicillium; s__Penicillium simplicissimum
OTU1158	0	0	0	1	0	0	0	0	6	d__Eukaryota; p__Ascomycota; c__Dothideomycetes; o__Botryosphaeriales; f__Botryosphaeriaceae; g__Phaeobotryon; s__Phaeobotryon negundinis
OTU1159	0	0	0	0	0	1	0	0	0	d__Eukaryota; p__Ascomycota; c__Sordariomycetes; o__Diaporthales; f__Valsaceae; g__Cytospora; s__Cytospora donetzica
OTU1161	0	0	0	0	0	0	2	0	2	d__Eukaryota; p__Ascomycota; c__Dothideomycetes; o__Pleosporales; f__Sporormiaceae; g__Preussia; s__Preussia tetramera
OTU1163	0	0	0	0	0	1	0	0	4	d__Eukaryota; p__Ascomycota; c__Sordariomycetes; o__norank; f__Barbatosphaeriaceae; g__Barbatosphaeria; s__Barbatosphaeria arboricola
OTU1165	9	2	31	0	1	1	0	0	0	d__Eukaryota; p__Ascomycota; c__Eurotiomycetes; o__Eurotiales; f__Aspergillaceae; g__Penicillium; s__Penicillium simplicissimum
OTU1168	0	1	0	0	0	0	0	45	0	Unclassified
OTU1169	0	0	0	0	0	0	0	34	0	Unclassified
OTU1171	0	0	1	0	0	0	0	0	0	d__Eukaryota; p__Ascomycota; c__norank; o__norank; f__norank; g__Tetracladium; s__Tetracladium psychrophilum
OTU1172	0	0	0	0	0	0	0	50	0	Unclassified
OTU1173	8	2	22	0	0	0	0	0	0	Unclassified
OTU1174	0	0	0	0	2	0	0	0	0	d__Eukaryota; p__Ascomycota; c__Eurotiomycetes; o__Eurotiales; f__Aspergillaceae; g__Penicillium; s__Penicillium lagena
OTU1176	2	1	28	0	0	0	0	0	0	Unclassified
OTU1177	0	25	0	0	0	0	0	8	0	Unclassified
OTU1178	0	0	1	0	0	0	0	0	0	d__Eukaryota; p__Ascomycota; c__Sordariomycetes; o__Microascales; f__Microascaceae; g__Scedosporium; s__Scedosporium boydii
OTU1179	0	0	0	0	0	1	0	0	0	d__Eukaryota; p__Ascomycota; c__Eurotiomycetes; o__Eurotiales; f__Aspergillaceae; g__Aspergillus; s__Aspergillus diversus
OTU1180	1	0	6	0	9	1	0	0	0	d__Eukaryota; p__Ascomycota; c__Leotiomycetes; o__Erysiphales; f__Erysiphaceae; g__Microidium; s__Microidium phyllanthi
OTU1183	0	32	0	0	0	0	0	2	0	d__Eukaryota; p__Ascomycota; c__Eurotiomycetes; o__Eurotiales; f__Aspergillaceae; g__Penicillium; s__Penicillium citrinum
OTU1185	5	0	0	0	0	0	2	0	0	d__Eukaryota; p__Basidiomycota; c__Microbotryomycetes; o__Sporidiobolales; f__Sporidiobolaceae; g__Sporobolomyces; s__Sporobolomyces aff. inositophilus UCDFST 72-354
OTU1186	0	0	0	0	0	0	0	51	0	d__Eukaryota; p__Ascomycota; c__Eurotiomycetes; o__Eurotiales; f__Trichocomaceae; g__Talaromyces; s__Talaromyces versatilis
OTU1187	0	0	0	0	0	0	0	35	0	Unclassified
OTU1190	0	28	0	0	0	0	0	0	0	d__Eukaryota; p__Ascomycota; c__Dothideomycetes; o__Pleosporales; f__norank; g__Ochrocladosporium; s__Ochrocladosporium elatum
OTU1192	5	4	8	1	3	0	0	0	0	d__Eukaryota; p__Ascomycota; c__Eurotiomycetes; o__Eurotiales; f__Aspergillaceae; g__Penicillium; s__Penicillium simplicissimum
OTU1193	0	3	0	0	0	1	1	3	2	d__Eukaryota; p__Ascomycota; c__Dothideomycetes; o__Pleosporales; f__Coniothyriaceae; g__Coniothyrium; s__Coniothyrium insitivum
OTU1197	0	0	0	1	2	0	0	0	1	d__Eukaryota; p__Basidiomycota; c__Tremellomycetes; o__Filobasidiales; f__Filobasidiaceae; g__Naganishia; s__Naganishia uzbekistanensis
OTU1198	0	1	0	0	0	0	0	7	0	d__Eukaryota; p__Ascomycota; c__Saccharomycetes; o__Saccharomycetales; f__Debaryomycetaceae; g__Lodderomyces; s__Lodderomyces elongisporus
OTU1200	0	0	0	0	1	0	0	0	0	d__Eukaryota; p__Ascomycota; c__Sordariomycetes; o__Microascales; f__Microascaceae; g__Scedosporium; s__Scedosporium sp. UA120008812-01/3
OTU1201	1	0	1	0	0	3	0	0	0	d__Eukaryota; p__Ascomycota; c__Dothideomycetes; o__Capnodiales; f__Teratosphaeriaceae; g__Devriesia; s__Devriesia strelitziicola
OTU1204	0	0	48	0	0	0	0	0	0	d__Eukaryota; p__Ascomycota; c__Eurotiomycetes; o__Chaetothyriales; f__Herpotrichiellaceae; g__Exophiala; s__Exophiala jeanselmei
OTU1206	0	4	0	0	0	0	0	2	0	d__Eukaryota; p__Ascomycota; c__Saccharomycetes; o__Saccharomycetales; f__Debaryomycetaceae; g__Lodderomyces; s__Lodderomyces elongisporus
OTU1207	0	0	0	0	1	0	0	0	0	d__Eukaryota; p__Ascomycota; c__Eurotiomycetes; o__Eurotiales; f__Aspergillaceae; g__Aspergillus; s__Aspergillus proliferans
OTU1208	0	0	0	0	0	0	0	45	0	Unclassified
OTU1209	0	0	0	0	0	34	0	0	0	d__Eukaryota; p__Ascomycota; c__Sordariomycetes; o__Hypocreales; f__Nectriaceae; g__Macroconia; s__Macroconia leptosphaeriae
OTU1210	0	1	0	0	0	0	0	0	0	d__Eukaryota; p__Ascomycota; c__Saccharomycetes; o__Saccharomycetales; f__Phaffomycetaceae; g__Cyberlindnera; s__Cyberlindnera fabianii
OTU1211	0	0	0	2	0	0	0	0	1	d__Eukaryota; p__Ascomycota; c__Eurotiomycetes; o__Chaetothyriales; f__Herpotrichiellaceae; g__Phialophora; s__Phialophora macrospora
OTU1212	10	2	11	0	4	0	0	0	0	d__Eukaryota; p__Ascomycota; c__Eurotiomycetes; o__Eurotiales; f__Aspergillaceae; g__Penicillium; s__Penicillium simplicissimum
OTU1213	5	1	23	0	0	0	0	0	0	d__Eukaryota; p__Ascomycota; c__Eurotiomycetes; o__Eurotiales; f__Aspergillaceae; g__Penicillium; s__Penicillium simplicissimum
OTU1214	0	4	0	0	0	0	0	0	0	d__Eukaryota; p__Ascomycota; c__Saccharomycetes; o__Saccharomycetales; f__Debaryomycetaceae; g__Lodderomyces; s__Lodderomyces elongisporus
OTU1216	0	1	0	0	0	0	0	38	0	Unclassified
OTU1217	4	0	30	0	1	0	0	0	0	d__Eukaryota; p__Ascomycota; c__Eurotiomycetes; o__Eurotiales; f__Aspergillaceae; g__Penicillium; s__Penicillium simplicissimum
OTU1218	0	0	39	0	0	0	0	0	0	d__Eukaryota; p__Ascomycota; c__Eurotiomycetes; o__Chaetothyriales; f__Herpotrichiellaceae; g__Cladophialophora; s__Cladophialophora sp. R3-1-NN-2016
OTU1221	5	3	19	2	1	0	0	0	0	d__Eukaryota; p__Ascomycota; c__Eurotiomycetes; o__Eurotiales; f__Aspergillaceae; g__Penicillium; s__Penicillium simplicissimum
OTU1222	5	3	28	0	0	0	0	0	0	d__Eukaryota; p__Ascomycota; c__Eurotiomycetes; o__Eurotiales; f__Aspergillaceae; g__Penicillium; s__Penicillium simplicissimum
OTU1223	0	0	0	0	2	0	0	0	0	d__Eukaryota; p__Ascomycota; c__Dothideomycetes; o__Pleosporales; f__Coniothyriaceae; g__Coniothyrium; s__Coniothyrium insitivum
OTU1224	1	0	0	0	0	0	0	0	0	d__Eukaryota; p__Ascomycota; c__Sordariomycetes; o__Sordariales; f__Chaetomiaceae; g__Botryotrichum; s__Botryotrichum piluliferum
OTU1225	0	0	1	1	0	0	2	11	0	d__Eukaryota; p__Ascomycota; c__Sordariomycetes; o__Togniniales; f__Togniniaceae; g__Phaeoacremonium; s__Phaeoacremonium sp. Z9
OTU1226	3	3	20	1	4	0	0	0	0	d__Eukaryota; p__Ascomycota; c__Eurotiomycetes; o__Eurotiales; f__Aspergillaceae; g__Penicillium; s__Penicillium simplicissimum
OTU1227	0	0	0	0	0	1	0	0	0	d__Eukaryota; p__Mucoromycota; c__Mortierellomycetes; o__Mortierellales; f__Mortierellaceae; g__Mortierella; s__Mortierella chlamydospora
OTU1228	0	0	1	0	0	0	0	0	0	d__Eukaryota; p__Ascomycota; c__Eurotiomycetes; o__Chaetothyriales; f__Chaetothyriaceae; g__Camptophora; s__Camptophora schimae
OTU1229	0	0	0	0	0	0	0	24	0	Unclassified
OTU1230	0	1	0	0	0	0	0	6	0	d__Eukaryota; p__Ascomycota; c__Sordariomycetes; o__Hypocreales; f__Nectriaceae; g__Fusarium; s__Fusarium sp.
OTU1231	0	9	0	0	0	0	0	0	0	Unclassified
OTU1233	0	0	0	0	0	0	0	20	0	Unclassified
OTU1234	0	0	0	0	3	0	0	0	0	d__Eukaryota; p__Ascomycota; c__Sordariomycetes; o__Sordariales; f__Lasiosphaeriaceae; g__Podospora; s__Podospora glutinans
OTU1236	1	0	0	0	0	0	2	0	0	d__Eukaryota; p__Ascomycota; c__Sordariomycetes; o__Togniniales; f__Togniniaceae; g__Phaeoacremonium; s__Phaeoacremonium sp. Z9
OTU1237	0	0	0	0	0	0	0	1	0	d__Eukaryota; p__Ascomycota; c__Dothideomycetes; o__Capnodiales; f__Cladosporiaceae; g__Rachicladosporium; s__Rachicladosporium inconspicuum
OTU1241	0	0	39	0	0	0	1	0	0	d__Eukaryota; p__Ascomycota; c__Sordariomycetes; o__Xylariales; f__Xylariaceae; g__Emarcea; s__Emarcea castanopsidicola
OTU1242	0	0	0	0	0	0	0	43	0	Unclassified
OTU1243	0	0	0	0	1	0	0	0	0	d__Eukaryota; p__Ascomycota; c__Dothideomycetes; o__Capnodiales; f__Mycosphaerellaceae; g__Zasmidium; s__Zasmidium commune
OTU1246	4	3	19	0	4	0	0	0	0	d__Eukaryota; p__Ascomycota; c__Eurotiomycetes; o__Eurotiales; f__Aspergillaceae; g__Penicillium; s__Penicillium simplicissimum
OTU1250	0	1	1	0	0	0	0	0	0	d__Eukaryota; p__Basidiomycota; c__Agaricomycetes; o__Agaricales; f__Schizophyllaceae; g__Schizophyllum; s__Schizophyllum commune
OTU1251	4	4	12	0	5	0	0	0	0	d__Eukaryota; p__Ascomycota; c__Eurotiomycetes; o__Eurotiales; f__Aspergillaceae; g__Penicillium; s__Penicillium simplicissimum
OTU1252	0	2	0	0	0	0	0	31	0	Unclassified
OTU1253	0	3	0	0	0	0	0	2	0	Unclassified
OTU1255	2	0	0	0	2	0	11	0	1	d__Eukaryota; p__Basidiomycota; c__Tremellomycetes; o__Tremellales; f__Bulleribasidiaceae; g__Vishniacozyma; s__Vishniacozyma victoriae
OTU1256	0	0	0	0	0	0	0	0	0	d__Eukaryota; p__Ascomycota; c__Sordariomycetes; o__Togniniales; f__Togniniaceae; g__Phaeoacremonium; s__Phaeoacremonium minimum
OTU1259	0	0	0	0	0	0	0	35	0	Unclassified
OTU1260	0	0	0	0	1	0	0	0	0	d__Eukaryota; p__Basidiomycota; c__Agaricomycetes; o__Boletales; f__Coniophoraceae; g__Coniophora; s__Coniophora sp. Braz-6
OTU1262	0	0	0	0	0	0	0	0	0	d__Eukaryota; p__Ascomycota; c__Sordariomycetes; o__Xylariales; f__Xylariaceae; g__Nemania; s__Nemania serpens
OTU1263	0	0	0	0	0	0	0	46	0	Unclassified
OTU1265	3	0	0	0	1	0	0	0	0	d__Eukaryota; p__Basidiomycota; c__Microbotryomycetes; o__norank; f__norank; g__Colacogloea; s__Colacogloea philyla
OTU1266	0	0	0	0	1	0	0	0	0	d__Eukaryota; p__Ascomycota; c__Sordariomycetes; o__Hypocreales; f__Stachybotryaceae; g__Stachybotrys; s__Stachybotrys limonispora
OTU1267	0	0	1	0	0	0	0	1	0	Unclassified
OTU1268	0	1	0	0	0	0	0	8	0	d__Eukaryota; p__Ascomycota; c__Saccharomycetes; o__Saccharomycetales; f__Phaffomycetaceae; g__Cyberlindnera; s__Cyberlindnera fabianii
OTU1271	1	0	0	0	0	0	0	2	0	d__Eukaryota; p__Ascomycota; c__Sordariomycetes; o__Sordariales; f__Chaetomiaceae; g__Humicola; s__Humicola sp. L-2
OTU1272	0	0	0	0	0	0	0	13	0	Unclassified
OTU1274	0	35	0	0	0	0	0	0	0	d__Eukaryota; p__Ascomycota; c__Dothideomycetes; o__Pleosporales; f__Pleosporaceae; g__Edenia; s__Edenia sp. 1 NV-2015
OTU1275	0	0	0	1	0	0	0	0	0	d__Eukaryota; p__Ascomycota; c__Sordariomycetes; o__Sordariales; f__Helminthosphaeriaceae; g__Endophragmiella; s__Endophragmiella dimorphospora
OTU1276	0	0	0	0	6	0	0	0	0	d__Eukaryota; p__Ascomycota; c__Leotiomycetes; o__Helotiales; f__norank; g__Dendrostilbella; s__Dendrostilbella macrospora
OTU1278	0	0	1	0	0	0	0	0	0	d__Eukaryota; p__Mucoromycota; c__Mortierellomycetes; o__Mortierellales; f__Mortierellaceae; g__Mortierella; s__Mortierella hyalina
OTU1280	4	1	7	2	1	0	0	0	0	d__Eukaryota; p__Ascomycota; c__Eurotiomycetes; o__Eurotiales; f__Aspergillaceae; g__Penicillium; s__Penicillium simplicissimum
OTU1282	0	0	0	32	0	0	0	0	0	d__Eukaryota; p__Ascomycota; c__Dothideomycetes; o__Pleosporales; f__Sporormiaceae; g__Preussia; s__Preussia funiculata
OTU1283	0	0	35	0	0	0	0	0	0	Unclassified
OTU1284	0	0	0	0	0	0	0	0	2	d__Eukaryota; p__Ascomycota; c__norank; o__norank; f__norank; g__Staphylotrichum; s__Staphylotrichum coccosporum
OTU1285	0	0	0	0	0	0	0	19	0	Unclassified
OTU1288	0	0	0	0	0	0	0	16	0	Unclassified
OTU1291	0	2	0	0	1	1	1	0	1	d__Eukaryota; p__Ascomycota; c__Dothideomycetes; o__Pleosporales; f__Didymosphaeriaceae; g__Paraconiothyrium; s__Paraconiothyrium fuckelii
OTU1292	0	42	0	0	0	0	0	0	0	d__Eukaryota; p__Basidiomycota; c__Tremellomycetes; o__Filobasidiales; f__Filobasidiaceae; g__Filobasidium; s__Filobasidium uniguttulatum
OTU1293	2	0	0	0	0	0	0	0	0	Unclassified
OTU1294	5	6	20	0	0	0	0	0	0	Unclassified
OTU1296	0	36	0	0	0	0	0	0	0	d__Eukaryota; p__Basidiomycota; c__Tremellomycetes; o__Tremellales; f__Trimorphomycetaceae; g__Trimorphomyces; s__Trimorphomyces sp.
OTU1297	0	0	0	0	0	0	0	40	0	d__Eukaryota; p__Ascomycota; c__Sordariomycetes; o__Xylariales; f__Sporocadaceae; g__Pestalotiopsis; s__Pestalotiopsis microspora
OTU1298	0	0	0	0	0	0	0	40	0	Unclassified
OTU1299	0	0	2	0	0	0	0	0	0	d__Eukaryota; p__Ascomycota; c__Dothideomycetes; o__Pleosporales; f__Didymellaceae; g__Phoma; s__Phoma acuta
OTU1301	0	0	0	0	0	0	1	0	0	Unclassified
OTU1303	0	0	1	0	0	0	0	0	0	Unclassified
OTU1305	0	0	0	0	1	0	0	0	0	d__Eukaryota; p__Ascomycota; c__norank; o__norank; f__norank; g__Acremonium; s__Acremonium sp. (in: Ascomycota)
OTU1307	0	0	0	2	0	9	0	3	0	d__Eukaryota; p__Ascomycota; c__Sordariomycetes; o__Diaporthales; f__Valsaceae; g__Phomopsis; s__Phomopsis sp. 43 KW-2015
OTU1308	2	3	16	0	2	0	0	0	0	d__Eukaryota; p__Ascomycota; c__Eurotiomycetes; o__Eurotiales; f__Aspergillaceae; g__Penicillium; s__Penicillium simplicissimum
OTU1310	0	11	0	0	0	0	0	1	0	Unclassified
OTU1314	0	0	1	0	1	0	0	0	0	d__Eukaryota; p__Ascomycota; c__Sordariomycetes; o__Hypocreales; f__Clavicipitaceae; g__Metarhizium; s__Metarhizium marquandii
OTU1316	1	0	0	0	0	0	26	0	1	d__Eukaryota; p__Ascomycota; c__Sordariomycetes; o__Chaetosphaeriales; f__Chaetosphaeriaceae; g__Dinemasporium; s__Dinemasporium americana
OTU1318	0	0	0	0	0	0	0	4	0	d__Eukaryota; p__Ascomycota; c__Sordariomycetes; o__norank; f__norank; g__Junewangia; s__Junewangia globulosa
OTU1319	0	0	0	0	0	0	1	3	5	d__Eukaryota; p__Ascomycota; c__Eurotiomycetes; o__Chaetothyriales; f__Herpotrichiellaceae; g__Rhinocladiella; s__Rhinocladiella similis
OTU1320	4	0	0	0	0	0	13	0	1	d__Eukaryota; p__Basidiomycota; c__Tremellomycetes; o__Tremellales; f__Cryptococcaceae; g__Kwoniella; s__Kwoniella europaea
OTU1323	0	23	0	0	0	0	0	1	0	d__Eukaryota; p__Ascomycota; c__Eurotiomycetes; o__Eurotiales; f__Trichocomaceae; g__Talaromyces; s__Talaromyces radicus
OTU1324	0	0	0	0	0	0	0	36	0	Unclassified
OTU1325	3	0	18	0	3	0	0	0	0	d__Eukaryota; p__Ascomycota; c__Eurotiomycetes; o__Eurotiales; f__Aspergillaceae; g__Penicillium; s__Penicillium simplicissimum
OTU1326	0	0	0	0	0	39	0	0	0	d__Eukaryota; p__Basidiomycota; c__Agaricomycetes; o__Agaricales; f__Mycenaceae; g__Mycena; s__Mycena haematopus
OTU1327	6	2	12	1	2	0	0	0	0	d__Eukaryota; p__Ascomycota; c__Eurotiomycetes; o__Eurotiales; f__Aspergillaceae; g__Penicillium; s__Penicillium simplicissimum
OTU1329	0	0	0	0	0	0	0	0	1	d__Eukaryota; p__Ascomycota; c__Lecanoromycetes; o__Teloschistales; f__Teloschistaceae; g__Gyalolechia; s__Gyalolechia subbracteata
OTU1330	0	0	0	0	0	3	0	0	0	d__Eukaryota; p__Ascomycota; c__Sordariomycetes; o__Sordariales; f__Lasiosphaeriaceae; g__Cercophora; s__Cercophora coprophila
OTU1331	0	0	7	0	0	0	0	0	0	d__Eukaryota; p__Ascomycota; c__Sordariomycetes; o__Sordariales; f__Chaetomiaceae; g__Zopfiella; s__Zopfiella pilifera
OTU1332	0	0	0	0	32	0	0	0	0	d__Eukaryota; p__Chytridiomycota; c__Chytridiomycetes; o__Spizellomycetales; f__Powellomycetaceae; g__Powellomyces; s__Powellomyces sp. EA
OTU1333	0	0	36	0	0	0	0	0	0	d__Eukaryota; p__Ascomycota; c__Sordariomycetes; o__Glomerellales; f__Plectosphaerellaceae; g__Plectosphaerella; s__Plectosphaerella sp.
OTU1334	0	1	0	0	0	0	0	40	0	Unclassified
OTU1335	0	23	0	0	0	0	4	0	0	d__Eukaryota; p__Basidiomycota; c__Agaricostilbomycetes; o__Agaricostilbales; f__Kondoaceae; g__Kondoa; s__Kondoa sp. F45
OTU1338	0	0	0	1	10	0	0	0	0	d__Eukaryota; p__Ascomycota; c__Dothideomycetes; o__Capnodiales; f__Teratosphaeriaceae; g__Devriesia; s__Devriesia strelitziicola
OTU1339	10	0	1	3	0	0	0	1	0	Unclassified
OTU1343	0	0	33	0	0	0	0	0	0	d__Eukaryota; p__Ascomycota; c__Eurotiomycetes; o__Chaetothyriales; f__Trichomeriaceae; g__Trichomerium; s__Trichomerium sp. LS-2015b
OTU1346	0	0	2	0	0	0	0	0	0	d__Eukaryota; p__Ascomycota; c__Sordariomycetes; o__Chaetosphaeriales; f__Chaetosphaeriaceae; g__Chloridium; s__Chloridium virescens
OTU1347	0	0	0	0	2	0	0	0	0	d__Eukaryota; p__Ascomycota; c__Eurotiomycetes; o__Onygenales; f__Gymnoascaceae; g__Gymnoascus; s__Gymnoascus nodulosus
OTU1348	0	29	0	0	0	0	0	0	0	d__Eukaryota; p__Ascomycota; c__Sordariomycetes; o__Microascales; f__Microascaceae; g__Acaulium; s__Acaulium acremonium
OTU1352	0	24	0	0	0	0	0	9	0	Unclassified
OTU1353	0	0	0	1	1	0	1	0	1	d__Eukaryota; p__Ascomycota; c__Sordariomycetes; o__Hypocreales; f__Cordycipitaceae; g__Simplicillium; s__Simplicillium cylindrosporum
OTU1354	1	2	19	1	2	0	0	0	0	d__Eukaryota; p__Ascomycota; c__Eurotiomycetes; o__Eurotiales; f__Aspergillaceae; g__Penicillium; s__Penicillium simplicissimum
OTU1355	0	0	2	0	0	0	1	25	0	d__Eukaryota; p__Ascomycota; c__Sordariomycetes; o__Togniniales; f__Togniniaceae; g__Phaeoacremonium; s__Phaeoacremonium scolyti
OTU1356	0	0	0	0	0	0	0	39	0	Unclassified
OTU1362	0	0	1	0	0	0	0	0	0	Unclassified
OTU1365	26	0	0	0	0	0	0	0	0	d__Eukaryota; p__Ascomycota; c__Dothideomycetes; o__Capnodiales; f__Teratosphaeriaceae; g__Hyweljonesia; s__Hyweljonesia queenslandica
OTU1368	0	25	0	0	0	0	0	0	0	d__Eukaryota; p__Ascomycota; c__Dothideomycetes; o__Capnodiales; f__Mycosphaerellaceae; g__Stenella; s__Stenella araguata
OTU1369	0	0	1	0	0	0	1	0	2	d__Eukaryota; p__Ascomycota; c__Dothideomycetes; o__Pleosporales; f__Didymellaceae; g__Didymella; s__Didymella keratinophila
OTU1370	0	0	1	0	0	0	0	0	1	d__Eukaryota; p__Ascomycota; c__Leotiomycetes; o__Helotiales; f__norank; g__Chalara; s__Chalara sp. TMS-2011
OTU1376	0	0	0	0	0	0	0	44	0	Unclassified
OTU1377	3	0	0	0	0	0	9	0	1	d__Eukaryota; p__Basidiomycota; c__Microbotryomycetes; o__norank; f__norank; g__Colacogloea; s__Colacogloea falcata
OTU1378	0	0	0	0	0	0	0	39	0	Unclassified
OTU1380	0	1	0	0	0	0	0	33	0	Unclassified
OTU1381	0	4	0	0	0	0	0	2	0	d__Eukaryota; p__Ascomycota; c__Saccharomycetes; o__Saccharomycetales; f__Debaryomycetaceae; g__Lodderomyces; s__Lodderomyces elongisporus
OTU1382	4	1	9	0	2	0	0	0	0	d__Eukaryota; p__Ascomycota; c__Eurotiomycetes; o__Eurotiales; f__Aspergillaceae; g__Penicillium; s__Penicillium simplicissimum
OTU1383	0	0	0	0	0	1	1	0	4	d__Eukaryota; p__Ascomycota; c__Dothideomycetes; o__Pleosporales; f__Didymellaceae; g__Didymella; s__Didymella keratinophila
OTU1387	31	0	0	0	0	0	0	0	0	Unclassified
OTU1388	0	0	32	0	0	1	0	0	0	d__Eukaryota; p__Ascomycota; c__Sordariomycetes; o__Hypocreales; f__norank; g__Acremonium; s__Acremonium sp. KUC21262
OTU1390	0	0	0	0	0	0	0	34	0	Unclassified
OTU1391	0	0	0	0	1	0	0	0	0	d__Eukaryota; p__Basidiomycota; c__Microbotryomycetes; o__Sporidiobolales; f__Sporidiobolaceae; g__Rhodosporidiobolus; s__Rhodosporidiobolus odoratus
OTU1394	0	0	0	0	0	0	0	41	0	Unclassified
OTU1396	0	0	0	1	2	0	0	0	0	d__Eukaryota; p__Ascomycota; c__Sordariomycetes; o__Hypocreales; f__Stachybotryaceae; g__Stachybotrys; s__Stachybotrys chlorohalonata
OTU1400	0	0	0	0	0	0	0	41	0	Unclassified
OTU1402	7	3	15	1	2	0	0	0	1	d__Eukaryota; p__Ascomycota; c__Eurotiomycetes; o__Eurotiales; f__Aspergillaceae; g__Penicillium; s__Penicillium simplicissimum
OTU1403	0	0	1	0	0	0	0	0	0	d__Eukaryota; p__Ascomycota; c__Sordariomycetes; o__Sordariales; f__Lasiosphaeriaceae; g__Cladorrhinum; s__Cladorrhinum bulbillosum
OTU1404	0	0	0	0	0	0	0	3	1	d__Eukaryota; p__Ascomycota; c__Sordariomycetes; o__Togniniales; f__Togniniaceae; g__Phaeoacremonium; s__Phaeoacremonium sp. Z9
OTU1405	4	0	10	0	1	0	0	0	0	Unclassified
OTU1407	0	0	0	0	0	0	0	10	0	Unclassified
OTU1410	0	0	0	0	0	0	0	31	0	Unclassified
OTU1412	0	26	0	0	0	0	0	3	0	Unclassified
OTU1413	0	1	0	0	0	0	0	37	0	Unclassified
OTU1414	0	29	0	0	0	0	0	0	0	d__Eukaryota; p__Ascomycota; c__Dothideomycetes; o__Capnodiales; f__Mycosphaerellaceae; g__Mycosphaerella; s__Mycosphaerella sp. AM-2006c
OTU1417	1	0	0	0	11	0	0	0	0	d__Eukaryota; p__Ascomycota; c__Lecanoromycetes; o__Ostropales; f__Stictidaceae; g__Cryptodiscus; s__Cryptodiscus sp. 1 KM-2017
OTU1420	0	0	0	0	0	1	0	0	1	d__Eukaryota; p__Ascomycota; c__Dothideomycetes; o__Pleosporales; f__Didymosphaeriaceae; g__Paraconiothyrium; s__Paraconiothyrium fuckelii
OTU1421	0	1	0	0	0	0	0	32	0	Unclassified
OTU1422	0	0	0	0	0	0	7	0	0	d__Eukaryota; p__Ascomycota; c__Sordariomycetes; o__Hypocreales; f__Nectriaceae; g__Fusarium; s__Fusarium solani
OTU1424	1	0	0	0	1	6	0	1	0	d__Eukaryota; p__Ascomycota; c__Dothideomycetes; o__norank; f__norank; g__Morenoina; s__Morenoina calamicola
OTU1425	0	0	0	0	0	0	0	35	0	Unclassified
OTU1427	0	0	0	0	0	0	0	34	0	Unclassified
OTU1428	0	0	3	0	0	0	0	0	0	d__Eukaryota; p__Ascomycota; c__Sordariomycetes; o__Hypocreales; f__Nectriaceae; g__Fusarium; s__Fusarium decemcellulare
OTU1429	0	0	0	0	0	0	0	27	0	Unclassified
OTU1431	0	12	0	0	0	0	0	21	0	Unclassified
OTU1432	4	5	11	1	2	0	0	0	0	d__Eukaryota; p__Ascomycota; c__Eurotiomycetes; o__Eurotiales; f__Aspergillaceae; g__Penicillium; s__Penicillium simplicissimum
OTU1433	0	0	0	0	0	1	0	0	0	d__Eukaryota; p__Ascomycota; c__Dothideomycetes; o__Pleosporales; f__Didymellaceae; g__Phoma; s__Phoma sp.
OTU1434	0	2	0	0	0	0	0	34	0	Unclassified
OTU1436	0	0	0	0	0	0	0	36	0	Unclassified
OTU1437	5	0	0	0	0	0	0	0	0	d__Eukaryota; p__Ascomycota; c__Eurotiomycetes; o__Onygenales; f__Ascosphaeraceae; g__Ascosphaera; s__Ascosphaera apis
OTU1438	5	3	13	0	1	0	0	0	0	Unclassified
OTU1439	0	0	1	0	2	1	0	0	0	d__Eukaryota; p__Ascomycota; c__Dothideomycetes; o__Capnodiales; f__Teratosphaeriaceae; g__Pseudoteratosphaeria; s__Pseudoteratosphaeria perpendicularis
OTU1440	0	1	0	0	0	0	0	31	0	Unclassified
OTU1441	0	0	0	0	0	0	1	0	1	d__Eukaryota; p__Ascomycota; c__Dothideomycetes; o__Pleosporales; f__Didymosphaeriaceae; g__Paraconiothyrium; s__Paraconiothyrium fuckelii
OTU1442	0	0	0	0	0	0	0	33	0	d__Eukaryota; p__Ascomycota; c__Dothideomycetes; o__Pleosporales; f__Pleosporaceae; g__Pleospora; s__Pleospora typhicola
OTU1443	6	1	14	1	1	0	0	0	0	d__Eukaryota; p__Ascomycota; c__Eurotiomycetes; o__Eurotiales; f__Aspergillaceae; g__Penicillium; s__Penicillium simplicissimum
OTU1444	0	3	1	0	0	0	0	2	0	d__Eukaryota; p__Ascomycota; c__Saccharomycetes; o__Saccharomycetales; f__Debaryomycetaceae; g__Lodderomyces; s__Lodderomyces elongisporus
OTU1446	2	1	18	0	1	0	0	0	0	d__Eukaryota; p__Ascomycota; c__Eurotiomycetes; o__Eurotiales; f__Aspergillaceae; g__Penicillium; s__Penicillium simplicissimum
OTU1447	0	1	0	0	0	0	0	32	0	Unclassified
OTU1448	0	0	0	0	3	0	0	0	0	d__Eukaryota; p__Basidiomycota; c__Agaricomycetes; o__Polyporales; f__Dacryobolaceae; g__Postia; s__Postia subcaesia
OTU1450	0	0	0	0	0	12	0	0	0	d__Eukaryota; p__Ascomycota; c__Sordariomycetes; o__Coronophorales; f__Nitschkiaceae; g__Coronophora; s__Coronophora myricoides
OTU1451	0	0	0	0	0	1	0	0	0	d__Eukaryota; p__Ascomycota; c__Sordariomycetes; o__Chaetosphaeriales; f__Chaetosphaeriaceae; g__Chloridium; s__Chloridium sp.
OTU1453	0	0	22	0	0	0	0	0	0	d__Eukaryota; p__Ascomycota; c__Dothideomycetes; o__Capnodiales; f__Teratosphaeriaceae; g__Acrodontium; s__Acrodontium simplex
OTU1454	0	0	0	0	0	0	0	33	0	Unclassified
OTU1456	0	27	0	0	0	0	0	0	0	Unclassified
OTU1457	0	0	0	0	0	0	0	29	0	Unclassified
OTU1460	0	0	2	0	0	2	0	0	2	d__Eukaryota; p__Ascomycota; c__Dothideomycetes; o__Pleosporales; f__Didymellaceae; g__Vacuiphoma; s__Vacuiphoma bulgarica
OTU1463	0	3	0	0	0	1	0	3	0	d__Eukaryota; p__Ascomycota; c__Sordariomycetes; o__Togniniales; f__Togniniaceae; g__Phaeoacremonium; s__Phaeoacremonium sp. Z9
OTU1467	0	0	0	0	0	0	0	24	0	Unclassified
OTU1468	0	0	0	0	0	0	0	31	0	Unclassified
OTU1469	0	0	1	0	0	0	0	0	0	d__Eukaryota; p__Ascomycota; c__Sordariomycetes; o__Hypocreales; f__Clavicipitaceae; g__Paecilomyces; s__[Diploospora] longispora
OTU1470	0	0	0	0	1	0	0	0	0	d__Eukaryota; p__Ascomycota; c__Lichinomycetes; o__Lichinales; f__Lichinaceae; g__Lichinella; s__Lichinella iodopulchra
OTU1471	0	0	0	0	1	0	0	0	0	Unclassified
OTU1472	0	0	0	0	0	0	0	0	4	d__Eukaryota; p__Basidiomycota; c__Microbotryomycetes; o__norank; f__norank; g__Colacogloea; s__Colacogloea philyla
OTU1474	0	0	0	0	0	0	0	0	1	d__Eukaryota; p__Ascomycota; c__Dothideomycetes; o__Pleosporales; f__Pleosporaceae; g__Comoclathris; s__Comoclathris italica
OTU1476	0	0	0	0	0	1	0	0	0	d__Eukaryota; p__Ascomycota; c__Sordariomycetes; o__Diaporthales; f__Valsaceae; g__Cytospora; s__Cytospora sp.
OTU1477	0	20	0	0	0	0	0	0	0	Unclassified
OTU1480	0	1	0	0	0	0	0	32	0	Unclassified
OTU1481	0	13	0	0	0	1	1	0	0	d__Eukaryota; p__Ascomycota; c__Sordariomycetes; o__Hypocreales; f__Hypocreaceae; g__Trichoderma; s__Trichoderma longibrachiatum
OTU1483	0	0	0	0	1	0	0	0	0	d__Eukaryota; p__Ascomycota; c__Dothideomycetes; o__Pleosporales; f__Didymosphaeriaceae; g__Paraconiothyrium; s__Paraconiothyrium fuckelii
OTU1486	0	0	0	0	0	1	0	11	0	d__Eukaryota; p__Ascomycota; c__Saccharomycetes; o__Saccharomycetales; f__Phaffomycetaceae; g__Cyberlindnera; s__Cyberlindnera fabianii
OTU1487	0	0	0	0	0	0	0	0	1	d__Eukaryota; p__Ascomycota; c__Eurotiomycetes; o__Chaetothyriales; f__Trichomeriaceae; g__Arthrocladium; s__Arthrocladium caudatum
OTU1488	0	0	0	0	0	0	0	31	0	Unclassified
OTU1489	0	25	0	0	0	0	0	0	0	d__Eukaryota; p__Ascomycota; c__Eurotiomycetes; o__Chaetothyriales; f__norank; g__Strelitziana; s__Strelitziana australiensis
OTU1490	0	2	0	0	0	0	0	2	0	d__Eukaryota; p__Ascomycota; c__Saccharomycetes; o__Saccharomycetales; f__Phaffomycetaceae; g__Cyberlindnera; s__Cyberlindnera fabianii
OTU1493	0	0	0	0	0	0	0	26	0	Unclassified
OTU1494	0	0	0	0	0	0	0	5	0	d__Eukaryota; p__Ascomycota; c__Sordariomycetes; o__Togniniales; f__Togniniaceae; g__Phaeoacremonium; s__Phaeoacremonium sp. Z9
OTU1495	0	0	1	0	4	0	0	2	0	d__Eukaryota; p__Ascomycota; c__Dothideomycetes; o__Capnodiales; f__Teratosphaeriaceae; g__Pseudoteratosphaeria; s__Pseudoteratosphaeria perpendicularis
OTU1496	0	9	13	0	0	0	0	0	0	d__Eukaryota; p__Basidiomycota; c__Agaricomycetes; o__Agaricales; f__Pleurotaceae; g__Pleurotus; s__Pleurotus ostreatus
OTU1497	0	2	0	0	0	0	0	5	0	d__Eukaryota; p__Ascomycota; c__Saccharomycetes; o__Saccharomycetales; f__Phaffomycetaceae; g__Cyberlindnera; s__Cyberlindnera fabianii
OTU1498	0	1	0	0	0	0	5	0	2	d__Eukaryota; p__Ascomycota; c__Dothideomycetes; o__Pleosporales; f__Pleosporaceae; g__Alternaria; s__Alternaria sp.
OTU1502	0	0	0	0	0	0	0	2	0	d__Eukaryota; p__Basidiomycota; c__Microbotryomycetes; o__Sporidiobolales; f__Sporidiobolaceae; g__Sporobolomyces; s__Sporobolomyces aff. jilinensis F139
OTU1503	0	0	0	0	0	0	0	25	0	Unclassified
OTU1504	2	1	11	1	1	0	0	0	0	d__Eukaryota; p__Ascomycota; c__Eurotiomycetes; o__Eurotiales; f__Aspergillaceae; g__Penicillium; s__Penicillium simplicissimum
OTU1506	2	0	0	0	2	0	0	0	4	d__Eukaryota; p__Ascomycota; c__Dothideomycetes; o__Pleosporales; f__Didymellaceae; g__Phoma; s__Phoma sp. QM01
OTU1507	0	0	0	0	0	1	0	0	2	d__Eukaryota; p__Ascomycota; c__Dothideomycetes; o__Pleosporales; f__Didymellaceae; g__Vacuiphoma; s__Vacuiphoma bulgarica
OTU1508	0	0	0	22	0	0	0	0	0	d__Eukaryota; p__Basidiomycota; c__Agaricomycetes; o__Cantharellales; f__Ceratobasidiaceae; g__Rhizoctonia; s__Rhizoctonia solani
OTU1509	0	0	0	0	0	7	0	0	0	d__Eukaryota; p__Ascomycota; c__Dothideomycetes; o__Pleosporales; f__Neohendersoniaceae; g__Medicopsis; s__Medicopsis romeroi
OTU1510	0	20	0	0	0	0	0	3	0	d__Eukaryota; p__Basidiomycota; c__Tremellomycetes; o__Filobasidiales; f__Filobasidiaceae; g__Filobasidium; s__Filobasidium magnum
OTU1512	0	0	0	0	0	0	0	24	0	Unclassified
OTU1513	0	0	0	0	0	0	0	4	0	d__Eukaryota; p__Ascomycota; c__Saccharomycetes; o__Saccharomycetales; f__Debaryomycetaceae; g__Lodderomyces; s__Lodderomyces elongisporus
OTU1514	0	0	0	0	0	0	0	30	0	Unclassified
OTU1515	0	0	0	0	0	1	0	0	0	Unclassified
OTU1516	0	0	0	0	0	0	0	24	0	Unclassified
OTU1517	4	2	13	0	1	0	0	0	0	d__Eukaryota; p__Ascomycota; c__Eurotiomycetes; o__Eurotiales; f__Aspergillaceae; g__Penicillium; s__Penicillium simplicissimum
OTU1519	0	2	0	0	0	1	0	0	0	d__Eukaryota; p__Ascomycota; c__Dothideomycetes; o__Pleosporales; f__Didymosphaeriaceae; g__Paraconiothyrium; s__Paraconiothyrium fuckelii
OTU1523	4	3	10	0	2	0	0	0	0	d__Eukaryota; p__Ascomycota; c__Eurotiomycetes; o__Eurotiales; f__Aspergillaceae; g__Penicillium; s__Penicillium simplicissimum
OTU1524	0	2	0	0	0	0	0	2	0	d__Eukaryota; p__Ascomycota; c__Saccharomycetes; o__Saccharomycetales; f__Debaryomycetaceae; g__Lodderomyces; s__Lodderomyces elongisporus
OTU1525	0	0	0	0	18	0	0	0	0	d__Eukaryota; p__Ascomycota; c__Sordariomycetes; o__Sordariales; f__norank; g__Papulaspora; s__Papulaspora sp.
OTU1526	0	3	0	0	0	0	0	5	0	d__Eukaryota; p__Ascomycota; c__Saccharomycetes; o__Saccharomycetales; f__Phaffomycetaceae; g__Cyberlindnera; s__Cyberlindnera fabianii
OTU1527	0	0	0	0	0	0	0	29	0	Unclassified
OTU1528	3	1	14	0	0	0	0	0	0	d__Eukaryota; p__Ascomycota; c__Eurotiomycetes; o__Eurotiales; f__Aspergillaceae; g__Penicillium; s__Penicillium simplicissimum
OTU1529	2	2	17	0	0	0	0	0	0	d__Eukaryota; p__Ascomycota; c__Eurotiomycetes; o__Eurotiales; f__Aspergillaceae; g__Penicillium; s__Penicillium simplicissimum
OTU1530	0	1	0	0	0	0	0	23	0	d__Eukaryota; p__Ascomycota; c__Saccharomycetes; o__Saccharomycetales; f__Phaffomycetaceae; g__Cyberlindnera; s__Cyberlindnera fabianii
OTU1532	0	14	0	0	0	0	0	3	0	d__Eukaryota; p__Ascomycota; c__Dothideomycetes; o__Pleosporales; f__Massarinaceae; g__Helminthosporium; s__Helminthosporium asterinum
OTU1533	0	0	0	0	0	0	0	13	0	Unclassified
OTU1534	0	0	0	0	0	0	0	30	0	Unclassified
OTU1535	0	0	0	0	0	0	0	0	0	Unclassified
OTU1536	3	1	12	0	3	0	0	0	0	d__Eukaryota; p__Ascomycota; c__Eurotiomycetes; o__Eurotiales; f__Aspergillaceae; g__Penicillium; s__Penicillium simplicissimum
OTU1539	0	19	0	0	0	0	0	0	0	Unclassified
OTU1540	7	2	5	1	1	0	0	0	0	d__Eukaryota; p__Ascomycota; c__Eurotiomycetes; o__Eurotiales; f__Aspergillaceae; g__Penicillium; s__Penicillium simplicissimum
OTU1545	0	0	0	0	0	1	0	0	0	Unclassified
OTU1546	0	3	0	0	0	0	0	7	0	d__Eukaryota; p__Ascomycota; c__Saccharomycetes; o__Saccharomycetales; f__Debaryomycetaceae; g__Lodderomyces; s__Lodderomyces elongisporus
OTU1547	0	0	0	0	0	0	0	26	0	Unclassified
OTU1548	0	1	0	0	0	0	0	20	0	Unclassified
OTU1549	0	0	0	0	0	0	0	1	1	d__Eukaryota; p__Ascomycota; c__Dothideomycetes; o__Pleosporales; f__Didymellaceae; g__Phoma; s__Phoma sp. P34E5
OTU1550	0	0	0	0	0	0	0	28	0	Unclassified
OTU1551	0	0	0	1	0	0	0	0	0	d__Eukaryota; p__Ascomycota; c__Dothideomycetes; o__Pleosporales; f__Phaeosphaeriaceae; g__Phaeosphaeria; s__Phaeosphaeria herpotrichoides
OTU1552	0	0	1	0	9	0	0	0	0	d__Eukaryota; p__Ascomycota; c__Dothideomycetes; o__Capnodiales; f__Teratosphaeriaceae; g__Devriesia; s__Devriesia compacta
OTU1553	1	2	13	0	0	0	0	0	0	d__Eukaryota; p__Ascomycota; c__Eurotiomycetes; o__Eurotiales; f__Aspergillaceae; g__Penicillium; s__Penicillium simplicissimum
OTU1555	0	20	0	0	0	0	0	0	0	Unclassified
OTU1556	0	0	0	1	0	0	0	0	2	d__Eukaryota; p__Ascomycota; c__Dothideomycetes; o__Capnodiales; f__Cladosporiaceae; g__Cladosporium; s__Cladosporium sp.
OTU1557	0	0	0	0	0	0	1	0	0	d__Eukaryota; p__Basidiomycota; c__Tremellomycetes; o__Filobasidiales; f__Filobasidiaceae; g__Filobasidium; s__Filobasidium stepposum
OTU1558	0	0	0	0	0	19	0	3	0	d__Eukaryota; p__Ascomycota; c__Dothideomycetes; o__Capnodiales; f__Cladosporiaceae; g__Cladosporium; s__Cladosporium sp.
OTU1559	4	3	5	0	2	0	0	0	0	Unclassified
OTU1562	0	15	0	0	0	0	0	2	1	d__Eukaryota; p__Ascomycota; c__Sordariomycetes; o__Hypocreales; f__Nectriaceae; g__Fusarium; s__Fusarium equiseti
OTU1563	1	1	0	0	0	0	0	1	0	d__Eukaryota; p__Ascomycota; c__Dothideomycetes; o__Capnodiales; f__Cladosporiaceae; g__Cladosporium; s__Cladosporium sp.
OTU1564	4	0	8	0	1	0	0	0	0	d__Eukaryota; p__Ascomycota; c__Eurotiomycetes; o__Eurotiales; f__Aspergillaceae; g__Penicillium; s__Penicillium simplicissimum
OTU1567	0	0	0	0	0	0	0	0	2	d__Eukaryota; p__Mucoromycota; c__norank; o__Calcarisporiellales; f__Calcarisporiellaceae; g__Calcarisporiella; s__Calcarisporiella sp. NUH37
OTU1570	0	1	0	0	0	0	0	1	0	d__Eukaryota; p__Ascomycota; c__Dothideomycetes; o__Capnodiales; f__Cladosporiaceae; g__Cladosporium; s__Cladosporium sp.
OTU1571	0	0	0	0	0	0	0	29	0	Unclassified
OTU1572	0	0	0	0	0	0	0	10	0	Unclassified
OTU1573	0	2	0	0	0	0	0	0	0	d__Eukaryota; p__Ascomycota; c__Sordariomycetes; o__Coniochaetales; f__Coniochaetaceae; g__Coniochaeta; s__Coniochaeta sp. NG_p46
OTU1574	0	0	0	0	0	0	0	31	0	d__Eukaryota; p__Ascomycota; c__Sordariomycetes; o__Magnaporthales; f__Magnaporthaceae; g__Kohlmeyeriopsis; s__Kohlmeyeriopsis medullaris
OTU1575	0	0	1	0	0	0	0	0	0	d__Eukaryota; p__Ascomycota; c__Eurotiomycetes; o__Verrucariales; f__Verrucariaceae; g__Placidium; s__Placidium tenellum
OTU1576	2	0	0	0	0	3	0	0	0	d__Eukaryota; p__Ascomycota; c__Dothideomycetes; o__Capnodiales; f__Teratosphaeriaceae; g__Capnobotryella; s__Capnobotryella sp. MA 4565
OTU1577	0	0	0	0	0	0	1	23	0	Unclassified
OTU1578	0	0	0	0	0	0	0	2	1	d__Eukaryota; p__Ascomycota; c__Dothideomycetes; o__Pleosporales; f__Didymosphaeriaceae; g__Paraconiothyrium; s__Paraconiothyrium fuckelii
OTU1579	0	0	0	1	0	0	1	0	1	d__Eukaryota; p__Ascomycota; c__Dothideomycetes; o__Pleosporales; f__Didymellaceae; g__Didymella; s__Didymella glomerata
OTU1580	0	0	0	0	0	0	0	12	0	Unclassified
OTU1581	0	0	0	0	0	0	0	25	0	Unclassified
OTU1585	0	0	0	0	3	1	0	0	2	d__Eukaryota; p__Ascomycota; c__Dothideomycetes; o__Pleosporales; f__Dictyosporiaceae; g__Pseudocoleophoma; s__Pseudocoleophoma polygonicola
OTU1586	0	0	0	0	0	2	0	0	3	d__Eukaryota; p__Ascomycota; c__Dothideomycetes; o__Pleosporales; f__Didymellaceae; g__Didymella; s__Didymella keratinophila
OTU1587	0	0	0	0	0	0	0	19	0	Unclassified
OTU1590	0	0	0	0	0	0	0	29	0	Unclassified
OTU1592	0	0	0	0	0	0	0	0	0	d__Eukaryota; p__Basidiomycota; c__Exobasidiomycetes; o__Exobasidiales; f__Graphiolaceae; g__Graphiola; s__Graphiola phoenicis
OTU1594	0	0	0	0	1	0	3	0	5	d__Eukaryota; p__Ascomycota; c__Dothideomycetes; o__Botryosphaeriales; f__Botryosphaeriaceae; g__Botryosphaeria; s__Botryosphaeria sinensis
OTU1595	0	0	0	0	0	20	0	0	0	d__Eukaryota; p__Ascomycota; c__Eurotiomycetes; o__Phaeomoniellales; f__Phaeomoniellaceae; g__Phaeomoniella; s__Phaeomoniella sp. 3 ICMP 18946
OTU1596	0	0	24	0	0	0	0	0	0	Unclassified
OTU1598	0	0	0	0	1	0	0	0	0	d__Eukaryota; p__Ascomycota; c__Eurotiomycetes; o__Eurotiales; f__Aspergillaceae; g__Aspergillus; s__Aspergillus gracilis
OTU1600	0	0	0	0	0	0	0	3	0	Unclassified
OTU1601	0	0	0	0	0	0	0	19	0	Unclassified
OTU1602	0	0	0	0	0	0	0	25	0	Unclassified
OTU1603	0	0	20	0	0	0	0	0	0	d__Eukaryota; p__Ascomycota; c__Dothideomycetes; o__norank; f__norank; g__Leptospora; s__Leptospora rubella
OTU1605	0	0	0	0	0	0	0	26	0	Unclassified
OTU1607	0	1	0	0	0	0	0	1	0	d__Eukaryota; p__Basidiomycota; c__Tremellomycetes; o__Filobasidiales; f__Filobasidiaceae; g__Filobasidium; s__Filobasidium magnum
OTU1608	1	0	0	0	0	0	5	0	0	d__Eukaryota; p__Basidiomycota; c__Tremellomycetes; o__Tremellales; f__Bulleribasidiaceae; g__Dioszegia; s__Dioszegia fristingensis
OTU1611	0	0	0	0	1	0	0	0	1	d__Eukaryota; p__Ascomycota; c__Dothideomycetes; o__Pleosporales; f__Lentitheciaceae; g__Keissleriella; s__Keissleriella cirsii
OTU1612	0	0	0	0	0	0	0	11	0	Unclassified
OTU1613	0	0	0	0	0	0	0	0	1	d__Eukaryota; p__Ascomycota; c__Dothideomycetes; o__Pleosporales; f__norank; g__Microsphaeropsis; s__Microsphaeropsis olivacea
OTU1614	2	0	6	2	2	0	0	0	0	d__Eukaryota; p__Ascomycota; c__Eurotiomycetes; o__Eurotiales; f__Aspergillaceae; g__Penicillium; s__Penicillium simplicissimum
OTU1615	0	16	0	0	0	0	0	0	0	d__Eukaryota; p__Ascomycota; c__Eurotiomycetes; o__Onygenales; f__norank; g__Chrysosporium; s__Chrysosporium sp.
OTU1616	0	1	0	0	0	0	0	3	0	d__Eukaryota; p__Ascomycota; c__Sordariomycetes; o__Hypocreales; f__Nectriaceae; g__Fusarium; s__Fusarium sinensis
OTU1617	0	10	0	0	0	0	0	0	0	d__Eukaryota; p__Chytridiomycota; c__Chytridiomycetes; o__Rhizophydiales; f__Halomycetaceae; g__Paludomyces; s__Paludomyces mangrovei
OTU1618	0	0	1	0	0	0	0	0	1	d__Eukaryota; p__Basidiomycota; c__Agaricomycetes; o__Agaricales; f__norank; g__Disporotrichum; s__Disporotrichum dimorphosporum
OTU1620	0	0	20	0	0	0	0	0	0	d__Eukaryota; p__Ascomycota; c__Sordariomycetes; o__Sordariales; f__norank; g__Madurella; s__Madurella sp. 'pseudomycetomatis'
OTU1621	2	0	8	0	1	0	0	0	0	d__Eukaryota; p__Ascomycota; c__Eurotiomycetes; o__Eurotiales; f__Aspergillaceae; g__Penicillium; s__Penicillium simplicissimum
OTU1623	1	0	0	0	0	3	0	0	0	d__Eukaryota; p__Ascomycota; c__Dothideomycetes; o__Pleosporales; f__Didymosphaeriaceae; g__Paraconiothyrium; s__Paraconiothyrium fuckelii
OTU1624	0	0	0	15	0	0	0	0	0	d__Eukaryota; p__Ascomycota; c__Pezizomycetes; o__Pezizales; f__Pyronemataceae; g__Pseudombrophila; s__Pseudombrophila ripensis
OTU1625	0	1	0	0	0	0	0	6	0	Unclassified
OTU1626	0	0	0	0	0	0	0	11	0	Unclassified
OTU1627	0	0	0	0	1	0	1	0	0	d__Eukaryota; p__Basidiomycota; c__Tremellomycetes; o__Tremellales; f__Bulleraceae; g__Fonsecazyma; s__Fonsecazyma tronadorensis
OTU1628	0	0	0	0	0	0	0	24	0	Unclassified
OTU1629	0	0	11	0	1	2	0	0	3	d__Eukaryota; p__Ascomycota; c__Dothideomycetes; o__Dothideales; f__Saccotheciaceae; g__Aureobasidium; s__Aureobasidium iranianum
OTU1630	0	0	19	0	0	2	0	0	0	d__Eukaryota; p__Ascomycota; c__Leotiomycetes; o__norank; f__norank; g__Acremonium; s__Acremonium lichenicola
OTU1632	0	0	22	0	0	0	0	0	0	d__Eukaryota; p__Ascomycota; c__Dothideomycetes; o__Capnodiales; f__Teratosphaeriaceae; g__Acrodontium; s__Acrodontium griseum
OTU1633	0	0	0	0	0	0	0	23	0	Unclassified
OTU1634	0	0	0	0	0	0	0	26	0	Unclassified
OTU1635	2	0	0	0	2	0	1	2	0	d__Eukaryota; p__Ascomycota; c__Dothideomycetes; o__Pleosporales; f__Pleosporaceae; g__Alternaria; s__Alternaria sp.
OTU1636	0	0	0	0	0	0	0	28	0	Unclassified
OTU1637	3	4	9	0	0	0	0	0	0	d__Eukaryota; p__Ascomycota; c__Eurotiomycetes; o__Eurotiales; f__Aspergillaceae; g__Penicillium; s__Penicillium simplicissimum
OTU1638	0	0	0	0	0	0	0	21	0	Unclassified
OTU1639	0	3	0	0	0	0	0	0	0	d__Eukaryota; p__Ascomycota; c__Sordariomycetes; o__Xylariales; f__Hypoxylaceae; g__Hypoxylon; s__Hypoxylon macrocarpum
OTU1640	0	0	0	0	0	0	0	30	0	Unclassified
OTU1641	0	0	0	0	0	0	0	9	0	d__Eukaryota; p__Ascomycota; c__Sordariomycetes; o__Togniniales; f__Togniniaceae; g__Phaeoacremonium; s__Phaeoacremonium scolyti
OTU1643	0	0	0	0	0	0	0	17	0	Unclassified
OTU1644	0	0	0	0	1	0	0	0	0	d__Eukaryota; p__Ascomycota; c__Sordariomycetes; o__Hypocreales; f__Stachybotryaceae; g__Stachybotrys; s__Stachybotrys chlorohalonata
OTU1645	0	0	0	0	0	0	0	0	0	d__Eukaryota; p__Ascomycota; c__Sordariomycetes; o__Hypocreales; f__Nectriaceae; g__Paracremonium; s__Paracremonium sp. 1 RJ2014
OTU1647	0	0	17	0	0	0	0	0	0	d__Eukaryota; p__Basidiomycota; c__Agaricomycetes; o__Thelephorales; f__Thelephoraceae; g__Tomentellopsis; s__Tomentellopsis sp. DLL2011-1
OTU1648	0	0	1	1	0	1	0	0	0	d__Eukaryota; p__Ascomycota; c__Dothideomycetes; o__Pleosporales; f__Didymosphaeriaceae; g__Paraconiothyrium; s__Paraconiothyrium fuckelii
OTU1649	0	0	0	0	0	0	0	24	0	Unclassified
OTU1650	0	0	0	0	0	0	0	3	0	d__Eukaryota; p__Ascomycota; c__Sordariomycetes; o__Hypocreales; f__Cordycipitaceae; g__Parengyodontium; s__Parengyodontium album
OTU1651	0	2	0	0	0	0	0	1	0	d__Eukaryota; p__Ascomycota; c__Saccharomycetes; o__Saccharomycetales; f__Phaffomycetaceae; g__Cyberlindnera; s__Cyberlindnera fabianii
OTU1652	0	0	0	0	0	0	0	17	0	Unclassified
OTU1654	0	0	22	0	0	0	0	0	0	d__Eukaryota; p__Basidiomycota; c__Exobasidiomycetes; o__Exobasidiales; f__Exobasidiaceae; g__Exobasidium; s__Exobasidium vaccinii
OTU1655	0	0	1	0	0	0	0	0	0	Unclassified
OTU1657	3	0	11	0	1	0	0	0	0	d__Eukaryota; p__Ascomycota; c__Eurotiomycetes; o__Eurotiales; f__Aspergillaceae; g__Penicillium; s__Penicillium simplicissimum
OTU1658	0	0	0	0	0	0	0	5	0	d__Eukaryota; p__Ascomycota; c__Saccharomycetes; o__Saccharomycetales; f__Phaffomycetaceae; g__Cyberlindnera; s__Cyberlindnera fabianii
OTU1659	0	0	0	0	0	0	0	20	0	Unclassified
OTU1660	2	0	13	1	1	0	0	0	0	d__Eukaryota; p__Ascomycota; c__Eurotiomycetes; o__Eurotiales; f__Aspergillaceae; g__Penicillium; s__Penicillium simplicissimum
OTU1661	0	0	0	0	0	0	0	0	0	Unclassified
OTU1662	2	0	4	2	1	0	0	0	0	Unclassified
OTU1663	13	0	0	0	0	0	0	0	0	d__Eukaryota; p__Ascomycota; c__Sordariomycetes; o__Trichosphaeriales; f__Trichosphaeriaceae; g__Nigrospora; s__Nigrospora oryzae
OTU1664	0	0	0	0	1	0	0	0	0	d__Eukaryota; p__Ascomycota; c__Dothideomycetes; o__Pleosporales; f__Didymellaceae; g__Didymella; s__Didymella keratinophila
OTU1665	0	0	0	0	0	0	0	6	0	Unclassified
OTU1667	0	1	1	0	0	1	0	2	0	d__Eukaryota; p__Ascomycota; c__Sordariomycetes; o__Togniniales; f__Togniniaceae; g__Phaeoacremonium; s__Phaeoacremonium sp. Z9
OTU1668	16	0	0	0	0	0	0	0	0	Unclassified
OTU1669	0	2	0	0	0	0	0	24	0	Unclassified
OTU1670	3	1	14	0	2	0	0	0	0	Unclassified
OTU1671	0	0	0	0	15	0	0	0	0	Unclassified
OTU1674	2	2	10	0	1	0	0	0	0	Unclassified
OTU1675	0	0	0	0	1	0	0	0	0	d__Eukaryota; p__Ascomycota; c__Sordariomycetes; o__Hypocreales; f__Stachybotryaceae; g__Stachybotrys; s__Stachybotrys chlorohalonata
OTU1676	0	0	0	0	0	1	0	0	0	d__Eukaryota; p__Ascomycota; c__Dothideomycetes; o__Capnodiales; f__Teratosphaeriaceae; g__Pseudoteratosphaeria; s__Pseudoteratosphaeria perpendicularis
OTU1677	0	0	0	0	0	0	0	18	0	Unclassified
OTU1678	0	0	0	0	0	0	0	15	0	Unclassified
OTU1679	0	9	0	0	0	0	0	0	0	Unclassified
OTU1680	0	0	0	0	9	0	0	0	0	d__Eukaryota; p__Ascomycota; c__Dothideomycetes; o__Capnodiales; f__Teratosphaeriaceae; g__Catenulostroma; s__Catenulostroma corymbiae
OTU1682	0	0	0	0	0	0	0	22	0	Unclassified
OTU1685	1	3	6	0	2	0	0	0	0	d__Eukaryota; p__Ascomycota; c__Eurotiomycetes; o__Eurotiales; f__Aspergillaceae; g__Penicillium; s__Penicillium simplicissimum
OTU1687	0	0	0	0	0	0	0	0	0	d__Eukaryota; p__Ascomycota; c__Dothideomycetes; o__Pleosporales; f__Phaeosphaeriaceae; g__Phaeosphaeria; s__Phaeosphaeria podocarpi
OTU1689	3	2	8	0	0	0	0	0	0	d__Eukaryota; p__Ascomycota; c__Eurotiomycetes; o__Eurotiales; f__Aspergillaceae; g__Penicillium; s__Penicillium simplicissimum
OTU1690	0	0	0	0	0	15	0	0	0	d__Eukaryota; p__Ascomycota; c__Sordariomycetes; o__Glomerellales; f__Plectosphaerellaceae; g__Plectosphaerella; s__Plectosphaerella cucumerina
OTU1691	2	0	10	0	2	0	0	0	0	Unclassified
OTU1692	0	0	0	0	0	0	0	23	0	d__Eukaryota; p__Ascomycota; c__Sordariomycetes; o__Myrmecridiales; f__Myrmecridiaceae; g__Myrmecridium; s__Myrmecridium schulzeri
OTU1693	2	1	6	2	0	0	0	0	0	d__Eukaryota; p__Ascomycota; c__Eurotiomycetes; o__Eurotiales; f__Aspergillaceae; g__Penicillium; s__Penicillium simplicissimum
OTU1694	0	0	0	0	0	0	0	20	0	Unclassified
OTU1696	0	0	0	0	0	0	0	16	0	Unclassified
OTU1697	0	0	0	0	0	0	0	0	1	d__Eukaryota; p__Ascomycota; c__Dothideomycetes; o__Pleosporales; f__Didymosphaeriaceae; g__Paraconiothyrium; s__Paraconiothyrium fuckelii
OTU1698	1	0	0	0	0	0	2	0	0	d__Eukaryota; p__Ascomycota; c__Dothideomycetes; o__Pleosporales; f__Didymellaceae; g__Didymella; s__Didymella keratinophila
OTU1702	0	0	0	0	0	0	0	22	0	Unclassified
OTU1705	0	0	0	0	1	0	0	0	0	d__Eukaryota; p__Ascomycota; c__Dothideomycetes; o__Pleosporales; f__Didymellaceae; g__Phoma; s__Phoma sp. hyk
OTU1706	0	0	0	0	0	0	0	23	0	Unclassified
OTU1707	0	19	0	0	0	0	0	0	0	Unclassified
OTU1708	0	0	0	0	0	0	0	21	0	Unclassified
OTU1709	0	0	0	0	0	0	0	4	0	Unclassified
OTU1710	0	0	0	0	8	0	0	0	0	d__Eukaryota; p__Ascomycota; c__Dothideomycetes; o__Capnodiales; f__Teratosphaeriaceae; g__Devriesia; s__Devriesia strelitziicola
OTU1711	0	2	0	0	0	0	0	7	0	Unclassified
OTU1712	0	0	0	0	0	0	0	23	0	d__Eukaryota; p__Ascomycota; c__Dothideomycetes; o__Pleosporales; f__Sporormiaceae; g__Preussia; s__Preussia similis
OTU1713	0	0	0	0	0	0	1	0	0	d__Eukaryota; p__Ascomycota; c__Dothideomycetes; o__Tubeufiales; f__Bezerromycetaceae; g__Bezerromyces; s__Bezerromyces pernambucoensis
OTU1715	0	2	0	0	0	0	0	15	0	Unclassified
OTU1716	5	0	0	5	5	0	0	0	0	d__Eukaryota; p__Ascomycota; c__Dothideomycetes; o__Pleosporales; f__Sporormiaceae; g__Preussia; s__Preussia sp. EAL2.5
OTU1717	0	1	0	0	0	0	0	7	0	d__Eukaryota; p__Ascomycota; c__Saccharomycetes; o__Saccharomycetales; f__Phaffomycetaceae; g__Cyberlindnera; s__Cyberlindnera fabianii
OTU1719	0	1	0	0	0	2	0	1	0	d__Eukaryota; p__Ascomycota; c__Sordariomycetes; o__Hypocreales; f__Nectriaceae; g__Fusarium; s__Fusarium sinensis
OTU1721	0	0	0	0	0	0	0	24	0	Unclassified
OTU1722	1	0	7	0	0	0	0	0	0	d__Eukaryota; p__Ascomycota; c__Eurotiomycetes; o__Eurotiales; f__Aspergillaceae; g__Penicillium; s__Penicillium simplicissimum
OTU1723	0	0	0	0	0	0	1	0	0	d__Eukaryota; p__Ascomycota; c__Sordariomycetes; o__Togniniales; f__Togniniaceae; g__Phaeoacremonium; s__Phaeoacremonium fraxinopennsylvanicum
OTU1724	0	0	0	0	0	0	0	19	0	Unclassified
OTU1725	0	1	10	0	2	0	0	0	0	d__Eukaryota; p__Ascomycota; c__Eurotiomycetes; o__Eurotiales; f__Aspergillaceae; g__Penicillium; s__Penicillium simplicissimum
OTU1726	0	0	0	0	0	0	0	16	2	d__Eukaryota; p__Ascomycota; c__Sordariomycetes; o__Hypocreales; f__Nectriaceae; g__Fusarium; s__Fusarium sp. GJY21-FWH
OTU1727	0	19	0	0	0	0	0	0	0	Unclassified
OTU1728	0	0	0	0	0	0	3	0	8	d__Eukaryota; p__Ascomycota; c__Dothideomycetes; o__Botryosphaeriales; f__Botryosphaeriaceae; g__Botryosphaeria; s__Botryosphaeria dothidea
OTU1729	0	0	0	0	0	0	0	20	0	Unclassified
OTU1733	0	15	0	0	0	0	0	0	0	Unclassified
OTU1734	0	0	0	0	0	0	0	16	0	Unclassified
OTU1735	1	7	1	0	3	2	0	0	0	d__Eukaryota; p__Ascomycota; c__Eurotiomycetes; o__Chaetothyriales; f__Trichomeriaceae; g__Bradymyces; s__Bradymyces sp. LS-2015a
OTU1736	0	0	0	0	0	0	0	0	1	Unclassified
OTU1737	3	0	11	0	0	0	0	0	0	d__Eukaryota; p__Ascomycota; c__Eurotiomycetes; o__Eurotiales; f__Aspergillaceae; g__Penicillium; s__Penicillium simplicissimum
OTU1738	2	0	7	1	2	0	0	0	0	d__Eukaryota; p__Ascomycota; c__Eurotiomycetes; o__Eurotiales; f__Aspergillaceae; g__Penicillium; s__Penicillium simplicissimum
OTU1739	0	0	0	0	0	0	0	13	0	Unclassified
OTU1740	1	0	0	3	3	4	0	0	0	d__Eukaryota; p__Ascomycota; c__Sordariomycetes; o__Hypocreales; f__Stachybotryaceae; g__Stachybotrys; s__Stachybotrys chlorohalonata
OTU1741	0	0	14	0	0	0	0	0	0	d__Eukaryota; p__Ascomycota; c__Leotiomycetes; o__norank; f__Myxotrichaceae; g__Oidiodendron; s__Oidiodendron truncatum
OTU1743	0	0	0	0	0	0	0	9	0	Unclassified
OTU1744	0	0	11	0	0	0	0	0	0	d__Eukaryota; p__Ascomycota; c__Dothideomycetes; o__Pleosporales; f__norank; g__Phellinocrescentia; s__Phellinocrescentia guianensis
OTU1745	0	0	0	0	0	0	0	19	0	Unclassified
OTU1746	0	0	0	0	0	0	6	0	8	d__Eukaryota; p__Ascomycota; c__Dothideomycetes; o__Capnodiales; f__Cladosporiaceae; g__Cladosporium; s__Cladosporium sp.
OTU1748	0	1	0	0	0	0	0	11	0	Unclassified
OTU1749	0	0	0	0	0	3	0	0	0	d__Eukaryota; p__Ascomycota; c__Dothideomycetes; o__Pleosporales; f__Didymellaceae; g__Vacuiphoma; s__Vacuiphoma bulgarica
OTU1751	0	0	0	0	0	0	0	20	0	Unclassified
OTU1753	1	1	5	1	0	0	0	0	0	d__Eukaryota; p__Ascomycota; c__Eurotiomycetes; o__Eurotiales; f__Aspergillaceae; g__Penicillium; s__Penicillium simplicissimum
OTU1754	0	0	1	0	0	0	0	0	1	Unclassified
OTU1755	0	0	1	0	0	16	0	0	0	d__Eukaryota; p__Basidiomycota; c__Agaricostilbomycetes; o__Agaricostilbales; f__Chionosphaeraceae; g__Stilbum; s__Stilbum vulgare
OTU1756	0	0	0	0	12	0	0	0	0	d__Eukaryota; p__Ascomycota; c__Lecanoromycetes; o__Ostropales; f__Stictidaceae; g__Cryptodiscus; s__Cryptodiscus epicladonia
OTU1758	0	10	0	0	0	0	0	0	0	d__Eukaryota; p__Basidiomycota; c__Microbotryomycetes; o__norank; f__norank; g__Colacogloea; s__Colacogloea eucalyptica
OTU1759	0	0	0	0	0	0	0	20	0	Unclassified
OTU1760	0	0	0	0	0	0	2	0	7	d__Eukaryota; p__Ascomycota; c__Dothideomycetes; o__Capnodiales; f__Cladosporiaceae; g__Cladosporium; s__Cladosporium sp.
OTU1763	0	0	1	2	0	0	0	0	0	d__Eukaryota; p__Basidiomycota; c__Cystobasidiomycetes; o__Cystobasidiales; f__norank; g__Occultifur; s__Occultifur sp. TMS-2011
OTU1765	0	0	0	0	1	0	0	0	0	d__Eukaryota; p__Ascomycota; c__Dothideomycetes; o__Pleosporales; f__Dictyosporiaceae; g__Pseudocoleophoma; s__Pseudocoleophoma polygonicola
OTU1767	0	0	0	0	0	0	0	3	0	Unclassified
OTU1768	0	0	0	0	0	0	0	2	0	Unclassified
OTU1769	0	0	0	0	0	0	0	21	0	Unclassified
OTU1771	0	0	0	0	0	0	5	0	1	d__Eukaryota; p__Ascomycota; c__Dothideomycetes; o__Pleosporales; f__Pleosporaceae; g__Alternaria; s__Alternaria sp.
OTU1772	0	0	13	0	0	0	0	0	0	Unclassified
OTU1774	1	0	6	1	0	0	0	0	0	d__Eukaryota; p__Ascomycota; c__Eurotiomycetes; o__Eurotiales; f__Aspergillaceae; g__Penicillium; s__Penicillium simplicissimum
OTU1775	0	13	0	0	0	0	0	0	0	d__Eukaryota; p__Ascomycota; c__Dothideomycetes; o__Pleosporales; f__Phaeosphaeriaceae; g__Phaeosphaeria; s__Phaeosphaeria fuckelii
OTU1776	0	5	4	0	1	0	0	0	0	Unclassified
OTU1777	0	0	0	0	0	0	0	0	2	d__Eukaryota; p__Ascomycota; c__Dothideomycetes; o__Pleosporales; f__Didymellaceae; g__Phoma; s__Phoma sp. P34E5
OTU1778	2	0	0	0	0	0	4	0	0	d__Eukaryota; p__Ascomycota; c__Eurotiomycetes; o__Eurotiales; f__Aspergillaceae; g__Penicillium; s__Penicillium olsonii
OTU1779	0	0	0	0	0	0	0	19	0	Unclassified
OTU1781	0	8	0	0	0	0	0	7	0	Unclassified
OTU1782	0	14	0	0	0	0	0	0	0	Unclassified
OTU1783	0	0	0	0	0	1	0	0	6	d__Eukaryota; p__Ascomycota; c__Dothideomycetes; o__Pleosporales; f__Coniothyriaceae; g__Coniothyrium; s__Coniothyrium insitivum
OTU1784	3	0	2	0	0	0	0	0	0	d__Eukaryota; p__Ascomycota; c__Dothideomycetes; o__Capnodiales; f__Teratosphaeriaceae; g__Devriesia; s__Devriesia strelitziicola
OTU1785	1	3	7	1	0	0	0	0	0	d__Eukaryota; p__Ascomycota; c__Eurotiomycetes; o__Eurotiales; f__Aspergillaceae; g__Penicillium; s__Penicillium simplicissimum
OTU1787	1	1	7	1	1	0	0	0	0	Unclassified
OTU1788	0	18	1	0	0	0	0	0	0	d__Eukaryota; p__Ascomycota; c__Dothideomycetes; o__Capnodiales; f__Teratosphaeriaceae; g__Capnobotryella; s__Capnobotryella sp. 15a
OTU1789	0	0	0	0	0	0	0	20	0	Unclassified
OTU1793	0	0	0	1	0	2	0	0	0	d__Eukaryota; p__Ascomycota; c__Dothideomycetes; o__Capnodiales; f__Teratosphaeriaceae; g__Devriesia; s__Devriesia strelitziicola
OTU1794	0	0	0	0	15	0	0	0	0	d__Eukaryota; p__Ascomycota; c__Eurotiomycetes; o__Eurotiales; f__Aspergillaceae; g__Aspergillus; s__Aspergillus flavipes
OTU1795	0	0	0	0	0	0	0	20	0	Unclassified
OTU1798	5	1	7	0	0	0	0	0	0	d__Eukaryota; p__Ascomycota; c__Eurotiomycetes; o__Eurotiales; f__Aspergillaceae; g__Penicillium; s__Penicillium simplicissimum
OTU1799	0	0	0	0	0	0	0	0	0	Unclassified
OTU1800	0	0	0	0	0	0	0	17	0	Unclassified
OTU1801	2	0	3	0	1	0	0	0	0	d__Eukaryota; p__Ascomycota; c__Eurotiomycetes; o__Eurotiales; f__Aspergillaceae; g__Penicillium; s__Penicillium simplicissimum
OTU1802	0	0	0	0	0	0	0	9	0	Unclassified
OTU1803	0	0	0	0	0	0	2	0	0	d__Eukaryota; p__Ascomycota; c__Dothideomycetes; o__Pleosporales; f__norank; g__Camarosporium; s__Camarosporium sp.
OTU1804	0	0	0	0	0	0	0	17	0	Unclassified
OTU1805	0	0	0	0	0	0	0	17	0	Unclassified
OTU1806	2	0	6	2	0	0	0	0	0	d__Eukaryota; p__Ascomycota; c__Eurotiomycetes; o__Eurotiales; f__Aspergillaceae; g__Penicillium; s__Penicillium simplicissimum
OTU1807	0	0	0	0	0	0	0	0	0	d__Eukaryota; p__Ascomycota; c__Sordariomycetes; o__Hypocreales; f__Nectriaceae; g__Fusarium; s__Fusarium solani
OTU1808	3	0	8	0	0	0	0	0	0	d__Eukaryota; p__Ascomycota; c__Eurotiomycetes; o__Eurotiales; f__Aspergillaceae; g__Penicillium; s__Penicillium simplicissimum
OTU1811	0	0	0	0	0	0	0	2	0	d__Eukaryota; p__Ascomycota; c__Sordariomycetes; o__Diaporthales; f__Diaporthaceae; g__Diaporthe; s__Diaporthe nobilis
OTU1812	0	14	0	0	0	0	0	0	0	d__Eukaryota; p__Basidiomycota; c__Malasseziomycetes; o__Malasseziales; f__Malasseziaceae; g__Malassezia; s__Malassezia globosa
OTU1813	0	0	0	0	0	0	0	14	0	d__Eukaryota; p__Ascomycota; c__Sordariomycetes; o__Togniniales; f__Togniniaceae; g__Phaeoacremonium; s__Phaeoacremonium scolyti
OTU1814	0	0	0	0	0	0	0	19	0	Unclassified
OTU1816	0	0	0	0	0	0	0	19	0	d__Eukaryota; p__Ascomycota; c__Sordariomycetes; o__Hypocreales; f__norank; g__Ustilaginoidea; s__Ustilaginoidea virens
OTU1817	0	0	0	0	0	0	0	16	0	Unclassified
OTU1819	3	3	4	1	1	0	0	0	0	d__Eukaryota; p__Ascomycota; c__Eurotiomycetes; o__Eurotiales; f__Aspergillaceae; g__Penicillium; s__Penicillium simplicissimum
OTU1820	0	0	0	0	0	0	0	1	0	Unclassified
OTU1821	0	2	0	0	0	0	0	3	0	d__Eukaryota; p__Ascomycota; c__Saccharomycetes; o__Saccharomycetales; f__Phaffomycetaceae; g__Cyberlindnera; s__Cyberlindnera fabianii
OTU1822	1	0	9	0	0	0	0	0	0	d__Eukaryota; p__Ascomycota; c__Eurotiomycetes; o__Eurotiales; f__Aspergillaceae; g__Penicillium; s__Penicillium simplicissimum
OTU1823	0	0	0	0	0	0	0	20	0	Unclassified
OTU1824	0	0	0	0	0	0	0	17	0	Unclassified
OTU1827	0	0	0	0	0	0	0	10	0	Unclassified
OTU1829	0	0	0	0	0	1	0	0	0	d__Eukaryota; p__Ascomycota; c__Dothideomycetes; o__Pleosporales; f__Didymosphaeriaceae; g__Paraconiothyrium; s__Paraconiothyrium fuckelii
OTU1830	2	0	4	0	0	0	0	0	0	d__Eukaryota; p__Ascomycota; c__Eurotiomycetes; o__Eurotiales; f__Aspergillaceae; g__Penicillium; s__Penicillium simplicissimum
OTU1831	0	2	0	0	0	0	0	0	0	d__Eukaryota; p__Ascomycota; c__Sordariomycetes; o__Hypocreales; f__Cordycipitaceae; g__Beauveria; s__Beauveria bassiana
OTU1832	2	0	0	0	0	0	2	0	1	d__Eukaryota; p__Basidiomycota; c__Tremellomycetes; o__Tremellales; f__Cryptococcaceae; g__Cryptococcus; s__Cryptococcus sp. HLS105
OTU1834	0	1	0	0	0	0	0	0	0	d__Eukaryota; p__Ascomycota; c__Sordariomycetes; o__Togniniales; f__Togniniaceae; g__Phaeoacremonium; s__Phaeoacremonium sp. Z9
OTU1835	1	1	8	0	0	0	0	0	0	d__Eukaryota; p__Ascomycota; c__Eurotiomycetes; o__Eurotiales; f__Aspergillaceae; g__Penicillium; s__Penicillium simplicissimum
OTU1836	0	0	0	0	0	0	0	17	0	Unclassified
OTU1837	0	0	0	0	0	0	1	0	4	d__Eukaryota; p__Ascomycota; c__Dothideomycetes; o__Pleosporales; f__Didymellaceae; g__Ascochyta; s__Ascochyta pisi
OTU1838	0	0	0	0	0	0	0	19	0	Unclassified
OTU1839	0	0	0	0	0	0	0	15	0	d__Eukaryota; p__Ascomycota; c__Sordariomycetes; o__Hypocreales; f__norank; g__Acremonium; s__Acremonium distortum
OTU1840	0	0	0	0	0	0	0	3	1	d__Eukaryota; p__Basidiomycota; c__Tremellomycetes; o__Tremellales; f__Bulleribasidiaceae; g__Vishniacozyma; s__Vishniacozyma victoriae
OTU1841	0	0	0	0	0	0	0	0	1	d__Eukaryota; p__Ascomycota; c__Dothideomycetes; o__Pleosporales; f__Didymellaceae; g__Didymella; s__Didymella keratinophila
OTU1842	0	9	0	0	0	0	0	0	0	d__Eukaryota; p__Ascomycota; c__Sordariomycetes; o__Hypocreales; f__Hypocreaceae; g__Trichoderma; s__Trichoderma longibrachiatum
OTU1844	0	0	0	0	0	0	0	17	0	Unclassified
OTU1846	0	5	0	0	0	0	0	5	0	d__Eukaryota; p__Ascomycota; c__Saccharomycetes; o__Saccharomycetales; f__Phaffomycetaceae; g__Cyberlindnera; s__Cyberlindnera fabianii
OTU1847	1	2	6	0	0	0	0	0	0	d__Eukaryota; p__Ascomycota; c__Eurotiomycetes; o__Eurotiales; f__Aspergillaceae; g__Penicillium; s__Penicillium simplicissimum
OTU1848	0	3	0	0	0	0	0	0	0	d__Eukaryota; p__Basidiomycota; c__Tremellomycetes; o__Tremellales; f__Cuniculitremaceae; g__Kockovaella; s__Kockovaella fuzhouensis
OTU1851	0	0	0	0	0	0	0	17	0	Unclassified
OTU1852	0	0	0	0	0	0	0	1	0	Unclassified
OTU1853	0	0	0	0	0	0	0	21	0	Unclassified
OTU1855	0	0	0	0	0	0	0	20	0	Unclassified
OTU1856	1	0	2	0	0	0	1	4	0	d__Eukaryota; p__Ascomycota; c__Sordariomycetes; o__Togniniales; f__Togniniaceae; g__Phaeoacremonium; s__Phaeoacremonium sp. Z9
OTU1857	0	0	0	0	0	0	0	0	0	Unclassified
OTU1859	0	1	0	0	0	0	0	5	0	d__Eukaryota; p__Ascomycota; c__Sordariomycetes; o__Sordariales; f__Chaetomiaceae; g__Humicola; s__Humicola sp. L-2
OTU1860	0	0	0	0	0	0	0	12	0	Unclassified
OTU1861	0	0	0	0	0	0	0	0	0	Unclassified
OTU1862	1	2	5	0	0	0	0	0	0	Unclassified
OTU1863	3	2	7	0	0	0	0	0	0	d__Eukaryota; p__Ascomycota; c__Eurotiomycetes; o__Eurotiales; f__Aspergillaceae; g__Penicillium; s__Penicillium simplicissimum
OTU1864	0	2	0	0	0	0	0	2	0	d__Eukaryota; p__Ascomycota; c__Saccharomycetes; o__Saccharomycetales; f__Phaffomycetaceae; g__Cyberlindnera; s__Cyberlindnera fabianii
OTU1866	0	0	0	0	0	0	0	17	0	Unclassified
OTU1867	0	0	0	0	0	0	0	15	0	Unclassified
OTU1868	0	3	9	0	0	0	0	0	0	d__Eukaryota; p__Ascomycota; c__Eurotiomycetes; o__Eurotiales; f__Aspergillaceae; g__Penicillium; s__Penicillium simplicissimum
OTU1869	0	0	0	0	0	0	0	15	0	Unclassified
OTU1870	0	0	0	0	0	0	9	0	1	d__Eukaryota; p__Ascomycota; c__Dothideomycetes; o__Botryosphaeriales; f__Botryosphaeriaceae; g__Botryosphaeria; s__Botryosphaeria sinensis
OTU1871	0	0	0	0	0	0	2	0	1	d__Eukaryota; p__Ascomycota; c__Dothideomycetes; o__Pleosporales; f__Pleosporaceae; g__Alternaria; s__Alternaria sp. TD3
OTU1873	0	0	0	0	0	0	0	16	0	Unclassified
OTU1876	0	0	0	0	0	0	0	1	0	Unclassified
OTU1878	0	0	0	0	0	0	0	14	0	Unclassified
OTU1880	0	2	0	0	0	0	1	2	0	d__Eukaryota; p__Ascomycota; c__Dothideomycetes; o__Pleosporales; f__Coniothyriaceae; g__Coniothyrium; s__Coniothyrium insitivum
OTU1882	0	0	0	0	0	0	0	1	0	Unclassified
OTU1883	0	0	0	0	0	0	0	0	1	d__Eukaryota; p__Ascomycota; c__Dothideomycetes; o__Pleosporales; f__Didymellaceae; g__Didymella; s__Didymella keratinophila
OTU1884	0	0	0	9	0	0	0	0	0	d__Eukaryota; p__Ascomycota; c__Dothideomycetes; o__Capnodiales; f__Mycosphaerellaceae; g__Sporidesmajora; s__Sporidesmajora pennsylvaniensis
OTU1885	0	0	0	0	0	0	0	16	0	Unclassified
OTU1886	0	0	0	0	0	0	0	15	0	Unclassified
OTU1888	0	10	0	0	0	0	0	0	0	Unclassified
OTU1890	0	0	0	0	0	0	0	3	0	Unclassified
OTU1891	0	0	0	0	0	0	0	5	0	Unclassified
OTU1892	0	0	0	0	0	0	0	17	0	Unclassified
OTU1893	0	0	0	0	0	0	0	0	1	d__Eukaryota; p__Ascomycota; c__Sordariomycetes; o__Sordariales; f__Chaetomiaceae; g__Humicola; s__Humicola sp. Ecu212
OTU1894	0	18	0	0	0	0	0	0	0	d__Eukaryota; p__Ascomycota; c__Eurotiomycetes; o__Onygenales; f__norank; g__Chrysosporium; s__Chrysosporium carmichaelii
OTU1895	2	1	8	0	0	0	0	0	0	Unclassified
OTU1896	0	0	0	0	0	0	0	3	0	Unclassified
OTU1897	0	0	0	0	0	0	0	16	0	d__Eukaryota; p__Ascomycota; c__Eurotiomycetes; o__Eurotiales; f__Aspergillaceae; g__Penicillium; s__Penicillium dimorphosporum
OTU1898	1	1	9	0	0	0	0	0	0	d__Eukaryota; p__Ascomycota; c__Eurotiomycetes; o__Eurotiales; f__Aspergillaceae; g__Penicillium; s__Penicillium simplicissimum
OTU1902	0	1	0	0	0	0	0	0	0	Unclassified
OTU1903	0	0	0	0	0	0	0	5	0	Unclassified
OTU1904	0	0	0	0	0	0	0	15	0	Unclassified
OTU1905	0	0	0	0	0	0	0	16	0	Unclassified
OTU1907	0	0	0	0	0	0	0	13	0	d__Eukaryota; p__Ascomycota; c__Eurotiomycetes; o__Chaetothyriales; f__norank; g__Sarcinomyces; s__Sarcinomyces sp. MA 4787
OTU1908	0	0	0	0	0	0	0	5	0	Unclassified
OTU1910	0	0	6	0	1	0	0	0	0	d__Eukaryota; p__Ascomycota; c__Eurotiomycetes; o__Eurotiales; f__Aspergillaceae; g__Penicillium; s__Penicillium simplicissimum
OTU1911	0	2	0	0	0	1	0	0	1	d__Eukaryota; p__Ascomycota; c__Dothideomycetes; o__Pleosporales; f__Coniothyriaceae; g__Coniothyrium; s__Coniothyrium insitivum
OTU1912	0	1	7	0	0	0	0	0	0	d__Eukaryota; p__Ascomycota; c__Eurotiomycetes; o__Eurotiales; f__Aspergillaceae; g__Penicillium; s__Penicillium simplicissimum
OTU1913	0	0	0	0	0	0	1	0	0	d__Eukaryota; p__Basidiomycota; c__Tremellomycetes; o__Cystofilobasidiales; f__Cystofilobasidiaceae; g__Cystofilobasidium; s__Cystofilobasidium macerans
OTU1914	0	0	0	0	0	0	0	16	0	d__Eukaryota; p__Ascomycota; c__Eurotiomycetes; o__Eurotiales; f__Trichocomaceae; g__Talaromyces; s__Talaromyces marneffei
OTU1915	1	0	0	0	0	0	0	0	0	d__Eukaryota; p__Ascomycota; c__Dothideomycetes; o__Pleosporales; f__Didymosphaeriaceae; g__Paraconiothyrium; s__Paraconiothyrium fuckelii
OTU1917	0	0	0	0	0	0	0	0	1	d__Eukaryota; p__Ascomycota; c__Dothideomycetes; o__Pleosporales; f__Didymellaceae; g__Phoma; s__Phoma herbarum
OTU1918	0	0	0	0	0	0	0	5	0	Unclassified
OTU1919	0	0	0	0	0	0	0	12	0	Unclassified
OTU1920	0	3	4	0	0	0	0	0	0	d__Eukaryota; p__Ascomycota; c__Eurotiomycetes; o__Eurotiales; f__Aspergillaceae; g__Penicillium; s__Penicillium simplicissimum
OTU1922	0	1	9	0	0	0	0	0	0	Unclassified
OTU1924	0	4	0	0	0	0	0	0	0	d__Eukaryota; p__Ascomycota; c__Saccharomycetes; o__Saccharomycetales; f__Debaryomycetaceae; g__Candida; s__Candida parapsilosis
OTU1925	2	2	5	0	0	0	0	0	0	d__Eukaryota; p__Ascomycota; c__Eurotiomycetes; o__Eurotiales; f__Aspergillaceae; g__Penicillium; s__Penicillium simplicissimum
OTU1926	0	0	0	0	0	0	0	17	0	Unclassified
OTU1927	3	0	4	0	1	0	0	0	0	d__Eukaryota; p__Ascomycota; c__Eurotiomycetes; o__Eurotiales; f__Aspergillaceae; g__Penicillium; s__Penicillium simplicissimum
OTU1928	0	0	0	0	0	0	0	14	0	Unclassified
OTU1929	0	0	0	0	0	0	0	0	1	d__Eukaryota; p__Ascomycota; c__Sordariomycetes; o__Togniniales; f__Togniniaceae; g__Phaeoacremonium; s__Phaeoacremonium sp. Z9
OTU1931	0	0	15	0	0	0	0	0	0	d__Eukaryota; p__Ascomycota; c__Eurotiomycetes; o__Chaetothyriales; f__Herpotrichiellaceae; g__Capronia; s__Capronia epimyces
OTU1932	0	0	0	0	0	0	1	0	0	d__Eukaryota; p__Ascomycota; c__Dothideomycetes; o__Pleosporales; f__Phaeosphaeriaceae; g__Neosetophoma; s__Neosetophoma samarorum
OTU1933	0	2	0	0	0	0	0	11	0	Unclassified
OTU1934	3	0	6	0	0	0	0	0	0	d__Eukaryota; p__Ascomycota; c__Eurotiomycetes; o__Eurotiales; f__Aspergillaceae; g__Penicillium; s__Penicillium simplicissimum
OTU1936	3	0	2	0	0	0	0	0	0	d__Eukaryota; p__Ascomycota; c__Eurotiomycetes; o__Eurotiales; f__Aspergillaceae; g__Penicillium; s__Penicillium simplicissimum
OTU1937	0	0	0	0	0	0	0	10	0	Unclassified
OTU1939	0	0	0	0	1	0	2	0	2	d__Eukaryota; p__Ascomycota; c__Dothideomycetes; o__Pleosporales; f__Didymellaceae; g__Nothophoma; s__Nothophoma quercina
OTU1940	0	1	0	0	0	0	0	0	0	d__Eukaryota; p__Ascomycota; c__Eurotiomycetes; o__Eurotiales; f__Aspergillaceae; g__Aspergillus; s__Aspergillus unguis
OTU1941	0	7	0	0	0	0	0	0	0	Unclassified
OTU1942	0	0	0	1	1	0	6	0	0	d__Eukaryota; p__Ascomycota; c__Dothideomycetes; o__Pleosporales; f__Cucurbitariaceae; g__Neocucurbitaria; s__Neocucurbitaria unguis-hominis
OTU1943	0	0	0	0	0	0	0	0	0	d__Eukaryota; p__Ascomycota; c__Sordariomycetes; o__Xylariales; f__Xylariaceae; g__Xylaria; s__Xylaria sp.
OTU1945	0	0	0	0	0	0	0	3	0	d__Eukaryota; p__Ascomycota; c__Sordariomycetes; o__Glomerellales; f__Glomerellaceae; g__Colletotrichum; s__Colletotrichum gloeosporioides
OTU1946	0	0	0	0	0	0	0	0	1	d__Eukaryota; p__Ascomycota; c__Dothideomycetes; o__Pleosporales; f__Didymellaceae; g__Didymella; s__Didymella keratinophila
OTU1947	0	0	0	0	0	0	1	0	1	d__Eukaryota; p__Ascomycota; c__Dothideomycetes; o__Pleosporales; f__Leptosphaeriaceae; g__Querciphoma; s__Querciphoma carteri
OTU1948	0	0	0	0	0	0	0	1	0	d__Eukaryota; p__Ascomycota; c__Dothideomycetes; o__Pleosporales; f__Lindgomycetaceae; g__Lindgomyces; s__Lindgomyces cinctosporus
OTU1949	0	0	1	0	0	0	0	0	0	d__Eukaryota; p__Ascomycota; c__Sordariomycetes; o__Sordariales; f__Lasiosphaeriaceae; g__Cladorrhinum; s__Cladorrhinum australe
OTU1951	4	2	1	0	0	0	0	0	0	d__Eukaryota; p__Ascomycota; c__Eurotiomycetes; o__Eurotiales; f__Aspergillaceae; g__Penicillium; s__Penicillium simplicissimum
OTU1952	0	0	0	0	0	0	0	3	0	d__Eukaryota; p__Ascomycota; c__Saccharomycetes; o__Saccharomycetales; f__Phaffomycetaceae; g__Cyberlindnera; s__Cyberlindnera fabianii
OTU1953	0	8	0	0	0	0	0	0	0	d__Eukaryota; p__Ascomycota; c__Lecanoromycetes; o__Umbilicariales; f__Umbilicariaceae; g__Umbilicaria; s__Umbilicaria laevis
OTU1955	4	0	2	0	1	0	0	0	0	d__Eukaryota; p__Ascomycota; c__Eurotiomycetes; o__Eurotiales; f__Aspergillaceae; g__Penicillium; s__Penicillium simplicissimum
OTU1956	0	0	0	0	0	0	0	7	0	Unclassified
OTU1957	0	9	0	0	0	0	0	0	0	d__Eukaryota; p__Ascomycota; c__Laboulbeniomycetes; o__Pyxidiophorales; f__Pyxidiophoraceae; g__Pyxidiophora; s__Pyxidiophora arvernensis
OTU1958	0	0	0	0	0	0	0	13	0	Unclassified
OTU1959	0	0	0	0	0	0	0	3	0	d__Eukaryota; p__Ascomycota; c__Saccharomycetes; o__Saccharomycetales; f__Phaffomycetaceae; g__Cyberlindnera; s__Cyberlindnera fabianii
OTU1961	0	0	0	0	0	0	1	0	0	d__Eukaryota; p__Ascomycota; c__Dothideomycetes; o__Pleosporales; f__norank; g__Latorua; s__Latorua caligans
OTU1962	0	4	0	0	0	0	0	9	0	Unclassified
OTU1963	0	0	0	0	0	0	13	0	0	d__Eukaryota; p__Ascomycota; c__Sordariomycetes; o__Savoryellales; f__Savoryellaceae; g__Ascotaiwania; s__Ascotaiwania sawadae
OTU1964	0	0	0	0	1	0	0	0	0	d__Eukaryota; p__Ascomycota; c__Leotiomycetes; o__Helotiales; f__Pezizellaceae; g__Calycina; s__Calycina marina
OTU1966	0	0	0	0	0	0	0	14	0	Unclassified
OTU1968	0	0	0	0	0	0	0	13	0	Unclassified
OTU1969	0	2	5	0	1	0	0	0	0	d__Eukaryota; p__Ascomycota; c__Eurotiomycetes; o__Eurotiales; f__Aspergillaceae; g__Penicillium; s__Penicillium simplicissimum
OTU1970	0	0	0	0	0	0	0	16	0	Unclassified
OTU1971	0	0	0	0	0	0	0	0	1	d__Eukaryota; p__Ascomycota; c__Dothideomycetes; o__Pleosporales; f__Didymellaceae; g__Didymella; s__Didymella keratinophila
OTU1973	0	3	0	0	0	0	0	8	0	Unclassified
OTU1974	0	0	0	1	0	0	0	0	0	d__Eukaryota; p__Ascomycota; c__Sordariomycetes; o__Diaporthales; f__Diaporthaceae; g__Diaporthe; s__Diaporthe nobilis
OTU1976	0	0	0	0	4	0	0	0	0	d__Eukaryota; p__Ascomycota; c__Dothideomycetes; o__Capnodiales; f__Teratosphaeriaceae; g__Recurvomyces; s__Recurvomyces sp. JY128
OTU1977	0	0	0	0	0	0	0	0	0	Unclassified
OTU1978	0	0	0	3	0	0	0	0	0	d__Eukaryota; p__Ascomycota; c__Leotiomycetes; o__Erysiphales; f__Erysiphaceae; g__Erysiphe; s__Erysiphe cruciferarum
OTU1979	0	0	0	0	0	0	0	12	0	Unclassified
OTU1980	0	0	0	0	0	0	0	12	0	Unclassified
OTU1981	0	0	0	0	0	4	0	0	0	Unclassified
OTU1982	0	0	0	0	0	0	0	1	0	Unclassified
OTU1983	0	0	0	0	0	0	0	13	0	Unclassified
OTU1985	0	0	0	0	0	0	0	0	2	d__Eukaryota; p__Ascomycota; c__Dothideomycetes; o__Pleosporales; f__Didymellaceae; g__Didymella; s__Didymella keratinophila
OTU1986	0	0	0	0	0	0	0	2	0	Unclassified
OTU1987	0	2	0	0	0	0	0	12	0	Unclassified
OTU1988	1	0	0	0	4	0	0	1	0	d__Eukaryota; p__Ascomycota; c__Dothideomycetes; o__Capnodiales; f__Teratosphaeriaceae; g__Pseudoteratosphaeria; s__Pseudoteratosphaeria perpendicularis
OTU1990	0	0	0	0	0	0	0	11	0	Unclassified
OTU1992	0	0	1	0	0	0	0	0	0	d__Eukaryota; p__Ascomycota; c__Dothideomycetes; o__Pleosporales; f__Didymosphaeriaceae; g__Paraconiothyrium; s__Paraconiothyrium fuckelii
OTU1994	0	0	0	0	0	0	0	0	0	Unclassified
OTU1995	0	0	0	0	0	0	0	14	0	Unclassified
OTU1996	0	0	0	0	0	0	0	13	0	Unclassified
OTU1997	0	0	0	0	0	0	4	0	1	d__Eukaryota; p__Ascomycota; c__Dothideomycetes; o__Pleosporales; f__Didymellaceae; g__Neoascochyta; s__Neoascochyta adenii
OTU1998	0	0	0	0	0	0	0	9	0	Unclassified
OTU1999	1	0	7	0	0	0	0	0	0	d__Eukaryota; p__Ascomycota; c__Eurotiomycetes; o__Eurotiales; f__Aspergillaceae; g__Penicillium; s__Penicillium simplicissimum
OTU2001	0	0	0	0	0	0	0	11	0	Unclassified
OTU2002	0	0	0	0	0	0	0	11	0	Unclassified
OTU2003	0	0	0	0	0	0	0	1	0	Unclassified
OTU2004	0	1	0	0	0	0	0	2	0	d__Eukaryota; p__Ascomycota; c__Sordariomycetes; o__Hypocreales; f__Nectriaceae; g__Fusarium; s__Fusarium sinensis
OTU2005	0	0	0	0	0	0	0	12	0	Unclassified
OTU2010	0	0	0	0	0	0	0	10	0	Unclassified
OTU2011	3	0	1	0	1	0	0	0	0	Unclassified
OTU2015	0	0	0	0	0	0	0	2	3	d__Eukaryota; p__Ascomycota; c__Sordariomycetes; o__Sordariales; f__Chaetomiaceae; g__Humicola; s__Humicola sp. Ecu212
OTU2016	0	0	0	0	0	0	0	8	0	Unclassified
OTU2018	0	0	0	0	0	0	2	0	5	d__Eukaryota; p__Ascomycota; c__Dothideomycetes; o__Pleosporales; f__Nigrogranaceae; g__Nigrograna; s__Nigrograna sp. FL-2018a
OTU2019	0	0	0	0	0	0	0	11	0	Unclassified
OTU2020	0	0	0	0	1	0	0	0	0	d__Eukaryota; p__Ascomycota; c__Eurotiomycetes; o__Chaetothyriales; f__Herpotrichiellaceae; g__Capronia; s__Capronia pilosella
OTU2022	0	0	0	0	0	0	0	11	0	Unclassified
OTU2023	0	0	0	0	0	0	0	4	0	Unclassified
OTU2024	0	0	1	0	0	1	0	0	0	d__Eukaryota; p__Ascomycota; c__Dothideomycetes; o__Pleosporales; f__Didymosphaeriaceae; g__Paraconiothyrium; s__Paraconiothyrium fuckelii
OTU2025	0	0	0	0	0	0	1	0	1	d__Eukaryota; p__Ascomycota; c__Dothideomycetes; o__Pleosporales; f__Didymellaceae; g__Didymella; s__Didymella keratinophila
OTU2026	0	8	0	0	0	0	0	0	0	Unclassified
OTU2027	2	2	3	0	0	0	0	0	0	d__Eukaryota; p__Ascomycota; c__Eurotiomycetes; o__Eurotiales; f__Aspergillaceae; g__Penicillium; s__Penicillium simplicissimum
OTU2028	0	0	0	0	0	0	0	3	0	d__Eukaryota; p__Ascomycota; c__Sordariomycetes; o__Sordariales; f__Chaetomiaceae; g__Humicola; s__Humicola sp. A695
OTU2029	0	0	0	0	0	1	0	0	1	d__Eukaryota; p__Ascomycota; c__Dothideomycetes; o__Pleosporales; f__Didymellaceae; g__Phoma; s__Phoma sp.
OTU2030	0	2	0	0	0	0	0	4	0	d__Eukaryota; p__Ascomycota; c__Saccharomycetes; o__Saccharomycetales; f__Phaffomycetaceae; g__Cyberlindnera; s__Cyberlindnera fabianii
OTU2031	0	0	0	0	0	9	0	0	0	d__Eukaryota; p__Ascomycota; c__Dothideomycetes; o__Capnodiales; f__Mycosphaerellaceae; g__Neopseudocercosporella; s__Neopseudocercosporella capsellae
OTU2033	0	2	0	0	0	0	0	1	0	d__Eukaryota; p__Ascomycota; c__Sordariomycetes; o__Sordariales; f__Chaetomiaceae; g__Humicola; s__Humicola sp. L-2
OTU2034	0	0	0	0	0	0	0	0	0	Unclassified
OTU2035	0	0	0	2	0	0	1	0	0	d__Eukaryota; p__Ascomycota; c__Sordariomycetes; o__Togniniales; f__Togniniaceae; g__Phaeoacremonium; s__Phaeoacremonium croatiense
OTU2036	0	0	0	0	0	0	11	0	0	d__Eukaryota; p__Basidiomycota; c__Tremellomycetes; o__Tremellales; f__Bulleribasidiaceae; g__Vishniacozyma; s__Vishniacozyma victoriae
OTU2037	0	0	0	0	0	0	0	0	0	d__Eukaryota; p__Ascomycota; c__Sordariomycetes; o__Diaporthales; f__Diaporthaceae; g__Diaporthe; s__Diaporthe nobilis
OTU2038	1	0	4	0	0	0	0	0	0	d__Eukaryota; p__Ascomycota; c__Eurotiomycetes; o__Eurotiales; f__Aspergillaceae; g__Penicillium; s__Penicillium simplicissimum
OTU2039	0	1	0	0	0	0	0	3	0	d__Eukaryota; p__Ascomycota; c__Sordariomycetes; o__Sordariales; f__Chaetomiaceae; g__Humicola; s__Humicola sp. L-2
OTU2040	2	0	4	0	1	0	0	0	0	d__Eukaryota; p__Ascomycota; c__Eurotiomycetes; o__Eurotiales; f__Aspergillaceae; g__Penicillium; s__Penicillium simplicissimum
OTU2041	0	0	0	0	7	0	0	0	0	d__Eukaryota; p__Ascomycota; c__Dothideomycetes; o__Capnodiales; f__Teratosphaeriaceae; g__Devriesia; s__Devriesia pseudoamericana
OTU2042	0	0	0	0	0	0	0	12	0	Unclassified
OTU2043	0	0	0	0	0	0	0	10	0	Unclassified
OTU2044	0	0	0	0	0	0	0	0	0	Unclassified
OTU2045	3	0	0	0	0	0	0	0	0	d__Eukaryota; p__Ascomycota; c__Sordariomycetes; o__Togniniales; f__Togniniaceae; g__Phaeoacremonium; s__Phaeoacremonium sp. Z9
OTU2047	0	2	0	0	0	0	0	9	0	Unclassified
OTU2048	1	0	0	0	1	1	3	0	4	d__Eukaryota; p__Ascomycota; c__Dothideomycetes; o__Pleosporales; f__Cucurbitariaceae; g__Neocucurbitaria; s__Neocucurbitaria rhamnicola
OTU2049	0	0	0	0	0	0	0	0	1	d__Eukaryota; p__Ascomycota; c__Dothideomycetes; o__Pleosporales; f__Coniothyriaceae; g__Hazslinszkyomyces; s__Hazslinszkyomyces aloes
OTU2050	0	0	0	0	0	0	0	11	0	Unclassified
OTU2051	0	0	0	0	0	0	0	0	2	d__Eukaryota; p__Basidiomycota; c__Tremellomycetes; o__Cystofilobasidiales; f__Cystofilobasidiaceae; g__Cystofilobasidium; s__Cystofilobasidium infirmominiatum
OTU2052	0	0	0	0	0	0	0	7	0	d__Eukaryota; p__Ascomycota; c__Sordariomycetes; o__Togniniales; f__Togniniaceae; g__Phaeoacremonium; s__Phaeoacremonium sp. Z9
OTU2054	0	3	2	0	2	0	0	0	0	d__Eukaryota; p__Ascomycota; c__Eurotiomycetes; o__Chaetothyriales; f__Trichomeriaceae; g__Bradymyces; s__Bradymyces sp. LS-2015a
OTU2055	0	0	0	0	0	0	0	11	0	Unclassified
OTU2056	0	0	0	0	0	0	0	2	0	d__Eukaryota; p__Ascomycota; c__Dothideomycetes; o__Pleosporales; f__Coniothyriaceae; g__Coniothyrium; s__Coniothyrium insitivum
OTU2057	0	0	0	0	0	0	5	0	3	d__Eukaryota; p__Ascomycota; c__Dothideomycetes; o__Pleosporales; f__Cucurbitariaceae; g__Paracucurbitaria; s__Paracucurbitaria corni
OTU2058	0	0	0	0	0	0	0	1	0	d__Eukaryota; p__Ascomycota; c__Saccharomycetes; o__Saccharomycetales; f__Phaffomycetaceae; g__Cyberlindnera; s__Cyberlindnera fabianii
OTU2059	0	0	0	0	0	0	0	12	0	Unclassified
OTU2060	0	0	0	0	0	0	0	11	0	Unclassified
OTU2061	0	0	0	0	0	0	0	10	0	Unclassified
OTU2062	0	0	0	0	1	0	0	0	0	d__Eukaryota; p__Ascomycota; c__Sordariomycetes; o__Hypocreales; f__Nectriaceae; g__Fusarium; s__Fusarium sp.
OTU2063	0	0	0	0	0	0	0	12	0	Unclassified
OTU2064	0	0	0	0	0	0	1	0	0	d__Eukaryota; p__Ascomycota; c__Eurotiomycetes; o__Chaetothyriales; f__Herpotrichiellaceae; g__Capronia; s__Capronia sp.
OTU2065	0	0	0	0	0	0	0	2	0	d__Eukaryota; p__Ascomycota; c__Saccharomycetes; o__Saccharomycetales; f__Debaryomycetaceae; g__Lodderomyces; s__Lodderomyces elongisporus
OTU2066	0	0	0	0	0	0	0	0	1	d__Eukaryota; p__Ascomycota; c__Dothideomycetes; o__Pleosporales; f__Didymellaceae; g__Didymella; s__Didymella keratinophila
OTU2068	0	0	0	0	0	0	0	9	0	d__Eukaryota; p__Ascomycota; c__Sordariomycetes; o__Sordariales; f__Lasiosphaeriaceae; g__Apodus; s__Apodus oryzae
OTU2069	1	3	3	0	2	0	0	0	0	d__Eukaryota; p__Ascomycota; c__Eurotiomycetes; o__Eurotiales; f__Aspergillaceae; g__Penicillium; s__Penicillium simplicissimum
OTU2070	0	0	0	0	0	0	0	11	0	Unclassified
OTU2071	0	0	0	0	0	0	0	10	0	Unclassified
OTU2072	1	0	6	0	0	0	0	0	0	d__Eukaryota; p__Ascomycota; c__Eurotiomycetes; o__Eurotiales; f__Aspergillaceae; g__Penicillium; s__Penicillium simplicissimum
OTU2073	1	0	5	0	0	0	0	0	0	Unclassified
OTU2074	0	0	4	1	0	0	0	0	0	d__Eukaryota; p__Ascomycota; c__Eurotiomycetes; o__Eurotiales; f__Aspergillaceae; g__Penicillium; s__Penicillium simplicissimum
OTU2075	0	0	0	0	0	0	0	0	0	d__Eukaryota; p__Ascomycota; c__Sordariomycetes; o__Togniniales; f__Togniniaceae; g__Phaeoacremonium; s__Phaeoacremonium sp. Z9
OTU2076	1	0	3	0	0	0	0	0	0	d__Eukaryota; p__Ascomycota; c__Eurotiomycetes; o__Eurotiales; f__Aspergillaceae; g__Penicillium; s__Penicillium simplicissimum
OTU2077	0	7	0	0	0	0	0	2	0	d__Eukaryota; p__Ascomycota; c__Saccharomycetes; o__Saccharomycetales; f__Phaffomycetaceae; g__Cyberlindnera; s__Cyberlindnera fabianii
OTU2078	1	0	0	0	0	0	0	0	0	d__Eukaryota; p__Ascomycota; c__Sordariomycetes; o__Hypocreales; f__norank; g__Acremonium; s__Acremonium rhabdosporum
OTU2079	0	0	0	0	0	0	0	9	0	Unclassified
OTU2080	0	0	0	0	0	0	0	10	0	Unclassified
OTU2081	0	0	0	0	1	0	0	0	0	d__Eukaryota; p__Ascomycota; c__Sordariomycetes; o__Hypocreales; f__Clavicipitaceae; g__Paecilomyces; s__[Diploospora] longispora
OTU2082	0	0	0	0	0	0	0	0	0	Unclassified
OTU2083	0	0	0	0	0	0	0	5	0	Unclassified
OTU2084	0	0	0	0	0	0	0	2	0	d__Eukaryota; p__Basidiomycota; c__Agaricomycetes; o__Polyporales; f__Polyporaceae; g__Trametes; s__Trametes sp. SQ01
OTU2085	0	0	0	0	0	0	0	11	0	Unclassified
OTU2087	0	0	0	0	0	0	0	10	0	Unclassified
OTU2090	0	1	0	0	0	0	1	0	0	d__Eukaryota; p__Ascomycota; c__Sordariomycetes; o__Togniniales; f__Togniniaceae; g__Phaeoacremonium; s__Phaeoacremonium sp. Z9
OTU2091	0	0	2	1	0	0	0	0	0	d__Eukaryota; p__Ascomycota; c__Sordariomycetes; o__Togniniales; f__Togniniaceae; g__Phaeoacremonium; s__Phaeoacremonium sp. Z9
OTU2092	0	0	0	0	0	0	0	10	0	Unclassified
OTU2093	0	0	0	0	0	0	0	9	0	d__Eukaryota; p__Ascomycota; c__Sordariomycetes; o__Glomerellales; f__Glomerellaceae; g__Colletotrichum; s__Colletotrichum gloeosporioides
OTU2095	0	0	0	0	0	0	0	8	0	Unclassified
OTU2096	0	0	0	0	0	0	0	11	0	Unclassified
OTU2098	4	1	3	0	0	0	0	0	0	Unclassified
OTU2100	0	0	0	0	0	0	0	3	0	Unclassified
OTU2101	2	2	0	0	0	0	0	0	0	d__Eukaryota; p__Ascomycota; c__Eurotiomycetes; o__Eurotiales; f__Aspergillaceae; g__Penicillium; s__Penicillium simplicissimum
OTU2102	0	2	0	0	0	0	0	2	0	d__Eukaryota; p__Ascomycota; c__Saccharomycetes; o__Saccharomycetales; f__Phaffomycetaceae; g__Wickerhamomyces; s__Wickerhamomyces anomalus
OTU2104	0	0	0	0	0	0	0	10	0	d__Eukaryota; p__Ascomycota; c__Sordariomycetes; o__Togniniales; f__Togniniaceae; g__Phaeoacremonium; s__Phaeoacremonium scolyti
OTU2105	0	0	0	0	0	0	0	9	0	Unclassified
OTU2106	0	0	0	0	0	0	1	0	0	d__Eukaryota; p__Mucoromycota; c__Mortierellomycetes; o__Mortierellales; f__Mortierellaceae; g__Mortierella; s__Mortierella sp. MEL 2385001
OTU2108	0	0	0	0	0	0	0	8	0	Unclassified
OTU2109	0	0	0	0	0	0	0	0	1	d__Eukaryota; p__Ascomycota; c__Dothideomycetes; o__Pleosporales; f__Massarinaceae; g__Stagonospora; s__Stagonospora sp. UM 259
OTU2110	0	0	0	3	0	0	0	0	1	d__Eukaryota; p__Ascomycota; c__Dothideomycetes; o__Pleosporales; f__Sporormiaceae; g__Preussia; s__Preussia australis
OTU2111	1	0	6	0	0	0	0	0	0	d__Eukaryota; p__Ascomycota; c__Eurotiomycetes; o__Eurotiales; f__Aspergillaceae; g__Penicillium; s__Penicillium simplicissimum
OTU2112	0	0	0	0	0	0	0	0	2	d__Eukaryota; p__Ascomycota; c__Dothideomycetes; o__Botryosphaeriales; f__Botryosphaeriaceae; g__Botryosphaeria; s__Botryosphaeria dothidea
OTU2113	0	0	0	0	0	0	0	12	0	Unclassified
OTU2114	3	0	2	0	0	0	0	0	0	Unclassified
OTU2115	0	0	0	0	0	0	0	3	0	d__Eukaryota; p__Ascomycota; c__Saccharomycetes; o__Saccharomycetales; f__Phaffomycetaceae; g__Cyberlindnera; s__Cyberlindnera fabianii
OTU2116	0	0	0	0	0	0	0	0	1	d__Eukaryota; p__Ascomycota; c__Sordariomycetes; o__Hypocreales; f__Nectriaceae; g__Fusicolla; s__Fusicolla acetilerea
OTU2117	0	0	0	0	0	0	0	8	0	Unclassified
OTU2118	0	0	0	0	0	0	0	8	0	Unclassified
OTU2119	0	0	0	0	0	0	0	7	0	Unclassified
OTU2120	0	0	0	0	0	0	0	10	0	Unclassified
OTU2121	0	1	0	0	0	0	0	2	0	d__Eukaryota; p__Ascomycota; c__Saccharomycetes; o__Saccharomycetales; f__Phaffomycetaceae; g__Cyberlindnera; s__Cyberlindnera fabianii
OTU2122	0	0	0	0	0	0	0	11	0	d__Eukaryota; p__Ascomycota; c__Dothideomycetes; o__Pleosporales; f__Didymosphaeriaceae; g__Paraphaeosphaeria; s__Paraphaeosphaeria michotii
OTU2123	0	0	0	0	0	0	0	2	0	Unclassified
OTU2124	3	0	1	1	0	0	0	0	0	d__Eukaryota; p__Ascomycota; c__Sordariomycetes; o__Togniniales; f__Togniniaceae; g__Phaeoacremonium; s__Phaeoacremonium minimum
OTU2125	0	1	0	0	0	0	0	3	0	Unclassified
OTU2127	0	0	0	0	0	0	0	8	0	Unclassified
OTU2128	0	0	0	0	0	0	2	0	5	d__Eukaryota; p__Basidiomycota; c__Microbotryomycetes; o__Sporidiobolales; f__Sporidiobolaceae; g__Sporobolomyces; s__Sporobolomyces beijingensis
OTU2129	0	0	0	0	0	0	0	11	0	Unclassified
OTU2130	0	5	0	0	0	0	0	0	0	Unclassified
OTU2131	0	0	4	0	0	0	0	0	0	d__Eukaryota; p__Ascomycota; c__Eurotiomycetes; o__Eurotiales; f__Aspergillaceae; g__Penicillium; s__Penicillium simplicissimum
OTU2133	0	0	0	0	1	0	0	0	0	d__Eukaryota; p__Ascomycota; c__Dothideomycetes; o__Pleosporales; f__Lophiostomataceae; g__Platystomum; s__Platystomum salicicola
OTU2134	0	0	0	0	0	0	0	2	0	Unclassified
OTU2135	0	9	0	0	0	0	0	0	0	d__Eukaryota; p__Ascomycota; c__Eurotiomycetes; o__Eurotiales; f__Aspergillaceae; g__Penicillium; s__Penicillium steckii
OTU2137	0	2	0	0	0	0	0	0	0	d__Eukaryota; p__Ascomycota; c__Sordariomycetes; o__Hypocreales; f__Nectriaceae; g__Fusarium; s__Fusarium solani
OTU2138	0	0	0	0	0	0	0	10	0	Unclassified
OTU2139	0	0	1	1	0	0	0	0	0	d__Eukaryota; p__Ascomycota; c__Eurotiomycetes; o__Eurotiales; f__Aspergillaceae; g__Penicillium; s__Penicillium simplicissimum
OTU2140	0	0	0	0	0	0	0	9	0	Unclassified
OTU2141	0	0	2	0	1	0	0	0	0	Unclassified
OTU2142	0	0	0	0	0	0	0	2	0	d__Eukaryota; p__Ascomycota; c__Saccharomycetes; o__Saccharomycetales; f__Phaffomycetaceae; g__Cyberlindnera; s__Cyberlindnera fabianii
OTU2143	0	1	0	0	0	0	0	4	0	d__Eukaryota; p__Ascomycota; c__Sordariomycetes; o__Togniniales; f__Togniniaceae; g__Phaeoacremonium; s__Phaeoacremonium sp. Z9
OTU2144	0	0	0	0	0	0	0	4	0	Unclassified
OTU2145	0	0	0	0	0	0	0	0	5	d__Eukaryota; p__Basidiomycota; c__Tremellomycetes; o__Filobasidiales; f__Filobasidiaceae; g__Naganishia; s__Naganishia globosa
OTU2147	2	1	3	0	1	0	0	0	0	Unclassified
OTU2150	0	0	0	0	0	0	0	2	0	d__Eukaryota; p__Basidiomycota; c__Ustilaginomycetes; o__Ustilaginales; f__Ustilaginaceae; g__Moesziomyces; s__Moesziomyces antarcticus
OTU2151	2	4	2	0	0	0	0	0	0	d__Eukaryota; p__Ascomycota; c__Eurotiomycetes; o__Eurotiales; f__Aspergillaceae; g__Penicillium; s__Penicillium simplicissimum
OTU2152	0	0	0	0	0	0	0	8	0	Unclassified
OTU2154	0	0	0	0	0	0	1	0	5	d__Eukaryota; p__Ascomycota; c__Dothideomycetes; o__Botryosphaeriales; f__Botryosphaeriaceae; g__Botryosphaeria; s__Botryosphaeria dothidea
OTU2155	0	0	0	0	0	0	0	5	0	Unclassified
OTU2158	0	0	0	6	0	0	1	3	1	d__Eukaryota; p__Basidiomycota; c__Ustilaginomycetes; o__Ustilaginales; f__Ustilaginaceae; g__Ustilago; s__Ustilago drakensbergiana
OTU2159	0	0	0	0	0	0	0	12	0	Unclassified
OTU2160	0	0	0	0	2	0	0	0	0	d__Eukaryota; p__Ascomycota; c__Dothideomycetes; o__Venturiales; f__Sympoventuriaceae; g__Ochroconis; s__Ochroconis humicola
OTU2161	0	0	0	0	0	0	0	10	0	Unclassified
OTU2162	0	0	0	0	0	0	0	9	0	Unclassified
OTU2163	0	0	0	0	0	0	0	10	0	Unclassified
OTU2164	0	0	3	0	0	0	0	0	0	d__Eukaryota; p__Ascomycota; c__Eurotiomycetes; o__Eurotiales; f__Aspergillaceae; g__Penicillium; s__Penicillium simplicissimum
OTU2165	0	3	0	0	0	0	0	4	0	d__Eukaryota; p__Ascomycota; c__Saccharomycetes; o__Saccharomycetales; f__Debaryomycetaceae; g__Lodderomyces; s__Lodderomyces elongisporus
OTU2167	0	0	0	0	0	0	0	0	0	Unclassified
OTU2170	3	0	2	0	0	0	0	0	0	d__Eukaryota; p__Ascomycota; c__Eurotiomycetes; o__Eurotiales; f__Aspergillaceae; g__Penicillium; s__Penicillium simplicissimum
OTU2172	0	0	0	0	0	0	0	9	0	Unclassified
OTU2173	0	0	1	0	0	0	0	2	0	d__Eukaryota; p__Ascomycota; c__Dothideomycetes; o__Pleosporales; f__Coniothyriaceae; g__Coniothyrium; s__Coniothyrium insitivum
OTU2175	0	0	0	0	0	0	4	0	0	d__Eukaryota; p__Ascomycota; c__Eurotiomycetes; o__Eurotiales; f__Aspergillaceae; g__Penicillium; s__Penicillium coffeae
OTU2179	0	0	0	0	0	0	0	10	0	Unclassified
OTU2180	0	0	0	0	0	0	0	0	9	d__Eukaryota; p__Ascomycota; c__Sordariomycetes; o__Xylariales; f__Delonicicolaceae; g__Liberomyces; s__Liberomyces pistaciae
OTU2182	0	0	0	0	0	0	0	8	0	Unclassified
OTU2183	0	0	0	0	0	0	0	8	0	Unclassified
OTU2185	0	0	0	0	0	0	0	7	0	Unclassified
OTU2186	1	0	0	0	0	0	0	0	0	d__Eukaryota; p__Ascomycota; c__norank; o__norank; f__norank; g__Hormiactis; s__Hormiactis candida
OTU2189	0	1	1	0	0	0	0	0	0	d__Eukaryota; p__Ascomycota; c__Eurotiomycetes; o__Eurotiales; f__Aspergillaceae; g__Penicillium; s__Penicillium simplicissimum
OTU2190	0	0	1	1	0	0	0	0	0	d__Eukaryota; p__Ascomycota; c__Eurotiomycetes; o__Chaetothyriales; f__Herpotrichiellaceae; g__Aculeata; s__Aculeata aquatica
OTU2191	0	5	3	0	2	0	0	0	0	d__Eukaryota; p__Ascomycota; c__Eurotiomycetes; o__Eurotiales; f__Aspergillaceae; g__Penicillium; s__Penicillium simplicissimum
OTU2195	0	0	0	0	0	0	0	0	3	d__Eukaryota; p__Ascomycota; c__Dothideomycetes; o__Pleosporales; f__Cucurbitariaceae; g__Neocucurbitaria; s__Neocucurbitaria unguis-hominis
OTU2196	0	0	0	0	0	0	0	0	2	d__Eukaryota; p__Ascomycota; c__Dothideomycetes; o__Pleosporales; f__Cucurbitariaceae; g__Neocucurbitaria; s__Neocucurbitaria unguis-hominis
OTU2197	1	0	0	5	0	0	0	0	0	d__Eukaryota; p__Ascomycota; c__Dothideomycetes; o__norank; f__norank; g__Repetophragma; s__Repetophragma zygopetali
OTU2198	0	0	0	0	0	0	0	6	0	Unclassified
OTU2200	0	0	3	0	0	0	0	0	0	d__Eukaryota; p__Ascomycota; c__Eurotiomycetes; o__Eurotiales; f__Aspergillaceae; g__Penicillium; s__Penicillium simplicissimum
OTU2201	0	0	0	0	0	1	0	0	0	d__Eukaryota; p__Ascomycota; c__Dothideomycetes; o__Capnodiales; f__Mycosphaerellaceae; g__Septoria; s__Septoria arundinacea
OTU2202	0	1	1	0	0	0	0	0	0	d__Eukaryota; p__Ascomycota; c__Eurotiomycetes; o__Eurotiales; f__Aspergillaceae; g__Penicillium; s__Penicillium simplicissimum
OTU2203	0	0	1	0	0	0	1	0	2	d__Eukaryota; p__Ascomycota; c__Dothideomycetes; o__Pleosporales; f__Didymosphaeriaceae; g__Paraphaeosphaeria; s__Paraphaeosphaeria parmeliae
OTU2204	0	6	0	0	0	0	0	0	0	Unclassified
OTU2205	0	0	0	0	0	0	0	5	0	d__Eukaryota; p__Ascomycota; c__Sordariomycetes; o__Xylariales; f__Sporocadaceae; g__Neopestalotiopsis; s__Neopestalotiopsis sp.
OTU2207	0	0	0	0	0	0	0	7	0	Unclassified
OTU2208	0	0	0	0	0	0	0	5	0	Unclassified
OTU2209	0	2	0	0	0	0	0	5	0	d__Eukaryota; p__Ascomycota; c__Sordariomycetes; o__Togniniales; f__Togniniaceae; g__Phaeoacremonium; s__Phaeoacremonium sp. Z9
OTU2210	0	3	3	0	0	0	0	0	0	d__Eukaryota; p__Ascomycota; c__Eurotiomycetes; o__Eurotiales; f__Aspergillaceae; g__Penicillium; s__Penicillium simplicissimum
OTU2211	0	0	0	0	0	0	4	0	0	d__Eukaryota; p__Ascomycota; c__Dothideomycetes; o__Pleosporales; f__Didymosphaeriaceae; g__Paraconiothyrium; s__Paraconiothyrium brasiliense
OTU2212	2	0	0	0	1	0	0	0	0	Unclassified
OTU2213	0	0	0	0	0	0	0	9	0	Unclassified
OTU2214	0	0	0	0	1	0	0	0	0	d__Eukaryota; p__Ascomycota; c__Dothideomycetes; o__Pleosporales; f__Cucurbitariaceae; g__Neocucurbitaria; s__Neocucurbitaria unguis-hominis
OTU2215	1	0	0	0	2	0	0	0	0	d__Eukaryota; p__Ascomycota; c__Dothideomycetes; o__Pleosporales; f__Pleosporaceae; g__Dimorphosporicola; s__Dimorphosporicola tragani
OTU2216	0	1	0	0	0	0	0	0	0	d__Eukaryota; p__Ascomycota; c__Saccharomycetes; o__Saccharomycetales; f__Phaffomycetaceae; g__Cyberlindnera; s__Cyberlindnera fabianii
OTU2217	0	0	0	0	0	0	0	7	0	Unclassified
OTU2218	0	0	0	0	0	1	0	0	0	d__Eukaryota; p__Ascomycota; c__Sordariomycetes; o__Togniniales; f__Togniniaceae; g__Phaeoacremonium; s__Phaeoacremonium sp. Z9
OTU2220	0	0	0	0	0	0	0	0	0	Unclassified
OTU2221	0	0	0	0	0	0	0	8	0	Unclassified
OTU2222	0	0	0	0	0	0	0	0	1	d__Eukaryota; p__Ascomycota; c__Dothideomycetes; o__Pleosporales; f__Didymosphaeriaceae; g__Paraconiothyrium; s__Paraconiothyrium fuckelii
OTU2223	0	0	0	0	0	0	0	9	0	Unclassified
OTU2225	0	0	0	0	0	0	0	8	0	Unclassified
OTU2226	0	0	0	0	0	0	0	7	0	Unclassified
OTU2227	0	0	0	0	0	0	0	6	0	d__Eukaryota; p__Ascomycota; c__Sordariomycetes; o__Magnaporthales; f__Magnaporthaceae; g__Kohlmeyeriopsis; s__Kohlmeyeriopsis medullaris
OTU2228	0	0	0	0	5	0	0	0	0	d__Eukaryota; p__Basidiomycota; c__Agaricomycetes; o__Polyporales; f__Meruliaceae; g__Phlebia; s__Phlebia sp. Sib2-1-1
OTU2229	0	0	0	0	0	0	0	8	0	Unclassified
OTU2230	0	0	3	0	0	0	0	0	0	Unclassified
OTU2231	0	0	0	0	0	0	0	9	0	Unclassified
OTU2232	0	0	0	0	0	0	0	3	0	Unclassified
OTU2233	0	0	0	0	0	0	0	0	4	d__Eukaryota; p__Basidiomycota; c__Microbotryomycetes; o__Sporidiobolales; f__Sporidiobolaceae; g__Rhodosporidiobolus; s__Rhodosporidiobolus odoratus
OTU2234	0	0	0	0	1	0	0	6	0	d__Eukaryota; p__Ascomycota; c__Leotiomycetes; o__Helotiales; f__Sclerotiniaceae; g__Botrytis; s__Botrytis cinerea
OTU2235	0	0	0	0	0	0	0	0	5	d__Eukaryota; p__Basidiomycota; c__Tremellomycetes; o__Tremellales; f__Cryptococcaceae; g__Kwoniella; s__Kwoniella newhampshirensis
OTU2238	1	0	0	1	0	0	0	0	0	d__Eukaryota; p__Ascomycota; c__Dothideomycetes; o__Pleosporales; f__Neohendersoniaceae; g__Medicopsis; s__Medicopsis romeroi
OTU2239	0	4	2	0	1	0	0	0	0	Unclassified
OTU2240	1	0	1	0	1	0	0	0	0	Unclassified
OTU2241	0	0	0	4	0	0	0	0	0	d__Eukaryota; p__Ascomycota; c__Dothideomycetes; o__Pleosporales; f__Sporormiaceae; g__Preussia; s__Preussia australis
OTU2242	1	0	1	0	0	2	0	0	0	d__Eukaryota; p__Ascomycota; c__Dothideomycetes; o__Capnodiales; f__Teratosphaeriaceae; g__Pseudoteratosphaeria; s__Pseudoteratosphaeria perpendicularis
OTU2243	0	6	0	0	0	0	0	0	0	d__Eukaryota; p__Basidiomycota; c__Agaricomycetes; o__Agaricales; f__Agaricaceae; g__Cystolepiota; s__Cystolepiota hetieri
OTU2244	0	1	0	0	0	0	0	0	0	d__Eukaryota; p__Ascomycota; c__Saccharomycetes; o__Saccharomycetales; f__Phaffomycetaceae; g__Cyberlindnera; s__Cyberlindnera fabianii
OTU2245	0	0	0	0	0	0	1	0	0	d__Eukaryota; p__Basidiomycota; c__Cystobasidiomycetes; o__Cystobasidiales; f__norank; g__Occultifur; s__Occultifur sp. TMS-2011
OTU2246	0	1	0	4	2	0	0	0	0	d__Eukaryota; p__Ascomycota; c__Eurotiomycetes; o__Chaetothyriales; f__Trichomeriaceae; g__Bradymyces; s__Bradymyces sp. LS-2015a
OTU2249	0	1	0	0	0	0	0	1	0	d__Eukaryota; p__Ascomycota; c__Saccharomycetes; o__Saccharomycetales; f__Phaffomycetaceae; g__Cyberlindnera; s__Cyberlindnera fabianii
OTU2250	0	0	0	0	0	0	0	6	0	Unclassified
OTU2251	1	0	0	0	0	0	0	0	0	d__Eukaryota; p__Ascomycota; c__Eurotiomycetes; o__Chaetothyriales; f__Herpotrichiellaceae; g__Capronia; s__Capronia sp.
OTU2252	0	0	2	0	0	0	0	0	0	d__Eukaryota; p__Ascomycota; c__Eurotiomycetes; o__Eurotiales; f__Aspergillaceae; g__Penicillium; s__Penicillium simplicissimum
OTU2254	0	0	0	0	0	0	0	9	0	Unclassified
OTU2256	0	2	0	0	0	0	0	2	0	Unclassified
OTU2257	0	0	0	0	0	0	0	6	0	d__Eukaryota; p__Ascomycota; c__Sordariomycetes; o__Glomerellales; f__Plectosphaerellaceae; g__Plectosphaerella; s__Plectosphaerella cucumerina
OTU2258	0	0	0	0	0	0	0	6	0	Unclassified
OTU2260	0	1	0	0	0	0	0	3	0	Unclassified
OTU2261	0	0	0	0	0	0	0	8	0	d__Eukaryota; p__Ascomycota; c__Sordariomycetes; o__Ophiostomatales; f__Ophiostomataceae; g__Sporothrix; s__Sporothrix ramosissima
OTU2264	0	0	2	0	0	0	0	0	0	d__Eukaryota; p__Ascomycota; c__Eurotiomycetes; o__Eurotiales; f__Aspergillaceae; g__Penicillium; s__Penicillium simplicissimum
OTU2265	0	0	0	0	0	0	0	7	0	Unclassified
OTU2266	0	0	0	0	0	0	0	4	0	Unclassified
OTU2267	0	1	2	0	2	0	0	0	0	d__Eukaryota; p__Ascomycota; c__Eurotiomycetes; o__Eurotiales; f__Aspergillaceae; g__Penicillium; s__Penicillium simplicissimum
OTU2269	0	0	0	0	0	0	0	8	0	Unclassified
OTU2270	0	0	0	0	0	0	0	8	0	Unclassified
OTU2271	1	2	3	0	0	0	0	0	0	d__Eukaryota; p__Ascomycota; c__Eurotiomycetes; o__Eurotiales; f__Aspergillaceae; g__Penicillium; s__Penicillium simplicissimum
OTU2272	0	0	0	0	0	1	0	0	0	d__Eukaryota; p__Ascomycota; c__Dothideomycetes; o__Pleosporales; f__Didymellaceae; g__Vacuiphoma; s__Vacuiphoma bulgarica
OTU2273	0	0	0	0	0	0	0	3	0	Unclassified
OTU2275	0	0	0	0	0	0	0	9	0	Unclassified
OTU2277	3	0	0	0	0	0	2	0	0	d__Eukaryota; p__Ascomycota; c__Dothideomycetes; o__Pleosporales; f__Nigrogranaceae; g__Nigrograna; s__Nigrograna sp. FL-2018a
OTU2278	0	3	0	0	0	0	0	0	0	d__Eukaryota; p__Ascomycota; c__Eurotiomycetes; o__Eurotiales; f__Aspergillaceae; g__Penicillium; s__Penicillium ochrosalmoneum
OTU2279	0	0	0	0	0	0	0	4	0	Unclassified
OTU2281	0	0	0	0	0	0	0	5	0	Unclassified
OTU2282	0	0	0	0	0	0	0	1	0	d__Eukaryota; p__Ascomycota; c__Sordariomycetes; o__Togniniales; f__Togniniaceae; g__Phaeoacremonium; s__Phaeoacremonium sp. Z9
OTU2283	0	0	0	0	0	0	0	4	0	Unclassified
OTU2285	0	1	3	0	0	0	0	0	0	d__Eukaryota; p__Ascomycota; c__Eurotiomycetes; o__Eurotiales; f__Aspergillaceae; g__Penicillium; s__Penicillium simplicissimum
OTU2286	0	0	0	0	0	0	0	8	0	Unclassified
OTU2287	0	0	0	0	1	0	0	0	0	d__Eukaryota; p__Ascomycota; c__Eurotiomycetes; o__Eurotiales; f__Aspergillaceae; g__Penicillium; s__Penicillium simplicissimum
OTU2288	0	2	0	0	0	0	0	0	0	d__Eukaryota; p__Ascomycota; c__Sordariomycetes; o__Togniniales; f__Togniniaceae; g__Phaeoacremonium; s__Phaeoacremonium sp. Z9
OTU2289	0	0	0	0	0	0	0	6	0	Unclassified
OTU2290	0	1	0	0	0	0	0	0	0	d__Eukaryota; p__Ascomycota; c__Saccharomycetes; o__Saccharomycetales; f__Phaffomycetaceae; g__Cyberlindnera; s__Cyberlindnera fabianii
OTU2292	0	0	0	0	0	0	0	3	0	Unclassified
OTU2293	0	0	0	0	0	0	0	8	0	Unclassified
OTU2294	0	0	0	0	0	3	0	0	0	d__Eukaryota; p__Ascomycota; c__Dothideomycetes; o__Pleosporales; f__Cucurbitariaceae; g__Neocucurbitaria; s__Neocucurbitaria cinereae
OTU2295	0	0	0	0	0	0	0	6	0	Unclassified
OTU2296	0	1	1	0	1	0	0	0	0	d__Eukaryota; p__Ascomycota; c__Eurotiomycetes; o__Eurotiales; f__Aspergillaceae; g__Penicillium; s__Penicillium simplicissimum
OTU2297	0	2	0	0	0	0	0	0	0	d__Eukaryota; p__Mucoromycota; c__Mortierellomycetes; o__Mortierellales; f__Mortierellaceae; g__Mortierella; s__Mortierella pulchella
OTU2298	0	0	0	0	0	0	0	4	0	Unclassified
OTU2299	0	0	0	0	0	0	0	0	0	Unclassified
OTU2301	0	0	0	0	2	0	0	0	0	d__Eukaryota; p__Ascomycota; c__Sordariomycetes; o__Hypocreales; f__Stachybotryaceae; g__Stachybotrys; s__Stachybotrys chlorohalonata
OTU2302	0	0	0	0	0	0	0	6	0	Unclassified
OTU2303	1	0	0	0	0	0	1	0	2	d__Eukaryota; p__Ascomycota; c__Dothideomycetes; o__Botryosphaeriales; f__Botryosphaeriaceae; g__Botryosphaeria; s__Botryosphaeria dothidea
OTU2304	2	0	0	0	0	0	1	0	0	d__Eukaryota; p__Basidiomycota; c__Tremellomycetes; o__Tremellales; f__Cryptococcaceae; g__Cryptococcus; s__Cryptococcus sp. 2 TMS-2011
OTU2306	0	0	0	0	0	0	0	2	0	d__Eukaryota; p__Ascomycota; c__Saccharomycetes; o__Saccharomycetales; f__Phaffomycetaceae; g__Cyberlindnera; s__Cyberlindnera fabianii
OTU2307	0	3	0	0	0	0	0	0	0	Unclassified
OTU2309	2	0	0	0	0	0	0	0	1	d__Eukaryota; p__Ascomycota; c__Dothideomycetes; o__Pleosporales; f__norank; g__Farasanispora; s__Farasanispora avicenniae
OTU2310	0	0	0	0	0	0	4	0	0	d__Eukaryota; p__Ascomycota; c__Dothideomycetes; o__Pleosporales; f__Didymellaceae; g__Phoma; s__Phoma sp. CY107
OTU2311	0	0	0	0	0	0	0	6	0	Unclassified
OTU2312	0	0	0	0	0	0	0	6	0	Unclassified
OTU2313	0	0	0	0	0	0	0	2	0	Unclassified
OTU2314	0	0	0	0	0	0	0	2	0	Unclassified
OTU2315	0	0	0	0	0	0	0	0	2	d__Eukaryota; p__Ascomycota; c__Dothideomycetes; o__Botryosphaeriales; f__Botryosphaeriaceae; g__Botryosphaeria; s__Botryosphaeria sinensis
OTU2318	0	2	0	0	0	0	0	0	0	Unclassified
OTU2319	0	5	0	0	0	0	0	0	0	Unclassified
OTU2320	0	0	0	0	0	0	0	5	0	Unclassified
OTU2322	0	0	0	0	0	0	0	3	0	d__Eukaryota; p__Ascomycota; c__Saccharomycetes; o__Saccharomycetales; f__Phaffomycetaceae; g__Cyberlindnera; s__Cyberlindnera fabianii
OTU2324	0	1	0	0	0	0	0	0	0	d__Eukaryota; p__Basidiomycota; c__Agaricomycetes; o__Boletales; f__Gyroporaceae; g__Gyroporus; s__Gyroporus castaneus
OTU2327	2	0	1	0	0	0	0	0	0	d__Eukaryota; p__Ascomycota; c__Eurotiomycetes; o__Eurotiales; f__Aspergillaceae; g__Penicillium; s__Penicillium simplicissimum
OTU2328	0	0	0	0	0	0	0	4	0	Unclassified
OTU2329	0	0	0	0	0	0	0	6	0	Unclassified
OTU2331	1	0	1	0	0	0	0	0	0	Unclassified
OTU2332	0	0	1	0	0	0	2	0	2	d__Eukaryota; p__Ascomycota; c__Dothideomycetes; o__Pleosporales; f__Sporormiaceae; g__Preussia; s__Preussia sp. 73 YS-2010
OTU2334	0	0	0	0	0	0	0	0	0	Unclassified
OTU2335	0	0	0	0	0	0	0	7	0	Unclassified
OTU2336	0	0	0	0	0	0	0	5	0	Unclassified
OTU2338	0	0	0	0	0	0	0	0	6	d__Eukaryota; p__Ascomycota; c__norank; o__norank; f__norank; g__Tricellula; s__Tricellula inaequalis
OTU2339	0	0	0	0	0	0	0	6	0	d__Eukaryota; p__Ascomycota; c__Eurotiomycetes; o__Eurotiales; f__Aspergillaceae; g__Aspergillus; s__Aspergillus tamarii
OTU2341	0	0	0	0	0	0	0	4	0	Unclassified
OTU2342	0	0	0	0	0	4	0	0	0	d__Eukaryota; p__Ascomycota; c__Dothideomycetes; o__Capnodiales; f__Mycosphaerellaceae; g__Neopseudocercosporella; s__Neopseudocercosporella capsellae
OTU2344	0	0	0	0	0	0	0	4	0	Unclassified
OTU2345	0	0	0	0	0	0	0	4	0	d__Eukaryota; p__Ascomycota; c__Saccharomycetes; o__Saccharomycetales; f__Phaffomycetaceae; g__Cyberlindnera; s__Cyberlindnera fabianii
OTU2346	0	0	0	0	0	0	0	2	0	Unclassified
OTU2347	0	0	0	0	0	0	0	5	0	Unclassified
OTU2348	1	0	0	0	0	0	0	2	0	d__Eukaryota; p__Ascomycota; c__Sordariomycetes; o__Sordariales; f__Chaetomiaceae; g__Humicola; s__Humicola sp. L-2
OTU2349	0	1	1	0	0	0	0	0	0	d__Eukaryota; p__Ascomycota; c__Eurotiomycetes; o__Eurotiales; f__Aspergillaceae; g__Penicillium; s__Penicillium simplicissimum
OTU2350	0	0	0	0	0	0	0	0	0	Unclassified
OTU2351	0	0	0	0	0	0	0	7	0	Unclassified
OTU2353	0	0	0	0	0	0	0	5	0	Unclassified
OTU2356	0	0	0	0	0	0	0	5	0	Unclassified
OTU2357	0	0	0	0	0	0	0	5	0	Unclassified
OTU2358	0	0	0	0	0	0	0	7	0	Unclassified
OTU2359	0	0	0	0	0	0	0	0	5	d__Eukaryota; p__Ascomycota; c__Dothideomycetes; o__Myriangiales; f__Myriangiaceae; g__Myriangium; s__Myriangium duriaei
OTU2360	1	0	0	0	0	0	0	0	0	d__Eukaryota; p__Ascomycota; c__Eurotiomycetes; o__Eurotiales; f__Aspergillaceae; g__Penicillium; s__Penicillium simplicissimum
OTU2363	0	0	0	0	0	0	1	0	1	d__Eukaryota; p__Basidiomycota; c__Tremellomycetes; o__Tremellales; f__Cryptococcaceae; g__Kwoniella; s__Kwoniella newhampshirensis
OTU2364	0	0	0	0	0	0	0	1	0	Unclassified
OTU2365	0	0	0	0	0	0	0	6	0	Unclassified
OTU2366	0	0	1	0	0	0	0	0	0	d__Eukaryota; p__Ascomycota; c__Eurotiomycetes; o__Eurotiales; f__Aspergillaceae; g__Penicillium; s__Penicillium simplicissimum
OTU2367	0	0	0	0	0	0	0	4	0	Unclassified
OTU2369	0	0	0	0	0	0	0	0	0	Unclassified
OTU2371	0	0	4	0	0	0	0	0	0	d__Eukaryota; p__Ascomycota; c__Sordariomycetes; o__Diaporthales; f__Valsaceae; g__Phomopsis; s__Phomopsis sp. GL9725
OTU2372	0	0	0	0	0	0	0	3	0	Unclassified
OTU2374	0	0	0	0	0	0	0	3	0	Unclassified
OTU2375	0	0	0	0	0	0	0	4	0	Unclassified
OTU2376	0	0	0	0	0	0	0	0	0	Unclassified
OTU2377	0	2	1	0	0	0	0	0	0	d__Eukaryota; p__Ascomycota; c__Eurotiomycetes; o__Eurotiales; f__Aspergillaceae; g__Penicillium; s__Penicillium simplicissimum
OTU2378	0	0	0	0	0	0	0	7	0	Unclassified
OTU2380	0	0	0	0	0	1	3	0	0	d__Eukaryota; p__Ascomycota; c__Dothideomycetes; o__Pleosporales; f__Periconiaceae; g__Periconia; s__Periconia sp. F23
OTU2383	0	0	0	0	0	2	0	0	0	d__Eukaryota; p__Ascomycota; c__Dothideomycetes; o__Pleosporales; f__Didymellaceae; g__Phoma; s__Phoma sp.
OTU2385	0	0	0	0	0	0	0	4	0	d__Eukaryota; p__Ascomycota; c__Sordariomycetes; o__Sordariales; f__Chaetomiaceae; g__Chaetomium; s__Chaetomium sp. SS5
OTU2386	0	0	0	0	0	0	0	2	0	Unclassified
OTU2388	0	5	0	0	0	0	0	0	0	Unclassified
OTU2389	1	0	0	4	0	0	0	0	0	Unclassified
OTU2390	0	0	0	0	0	0	3	0	0	d__Eukaryota; p__Ascomycota; c__Dothideomycetes; o__Pleosporales; f__Cucurbitariaceae; g__Neocucurbitaria; s__Neocucurbitaria unguis-hominis
OTU2391	0	1	1	0	0	0	0	0	0	d__Eukaryota; p__Ascomycota; c__Eurotiomycetes; o__Eurotiales; f__Aspergillaceae; g__Penicillium; s__Penicillium simplicissimum
OTU2392	0	0	0	0	0	0	0	3	0	d__Eukaryota; p__Ascomycota; c__Sordariomycetes; o__Togniniales; f__Togniniaceae; g__Phaeoacremonium; s__Phaeoacremonium scolyti
OTU2393	0	0	0	0	0	0	0	7	0	Unclassified
OTU2394	0	0	0	0	0	0	0	0	1	d__Eukaryota; p__Ascomycota; c__Dothideomycetes; o__Pleosporales; f__Didymellaceae; g__Epicoccum; s__Epicoccum pimprinum
OTU2395	0	1	1	1	0	0	0	0	0	Unclassified
OTU2396	0	0	0	0	0	0	0	6	0	Unclassified
OTU2397	0	0	0	0	0	0	0	5	0	d__Eukaryota; p__Ascomycota; c__Sordariomycetes; o__Togniniales; f__Togniniaceae; g__Phaeoacremonium; s__Phaeoacremonium sp. Z9
OTU2398	0	1	0	0	0	0	0	3	0	Unclassified
OTU2401	0	0	0	0	0	0	5	0	1	d__Eukaryota; p__Ascomycota; c__Dothideomycetes; o__Pleosporales; f__Didymosphaeriaceae; g__Paraconiothyrium; s__Paraconiothyrium brasiliense
OTU2402	0	0	0	0	0	0	0	4	0	Unclassified
OTU2403	0	1	0	0	0	0	0	0	0	Unclassified
OTU2405	0	0	0	0	0	0	0	2	0	Unclassified
OTU2406	0	2	0	0	0	0	0	3	0	Unclassified
OTU2407	0	0	0	0	0	0	7	0	0	d__Eukaryota; p__Basidiomycota; c__Tremellomycetes; o__Tremellales; f__Bulleribasidiaceae; g__Vishniacozyma; s__Vishniacozyma victoriae
OTU2408	0	0	0	0	0	0	0	6	0	Unclassified
OTU2410	0	0	0	0	0	0	0	0	1	d__Eukaryota; p__Ascomycota; c__Dothideomycetes; o__Pleosporales; f__Coniothyriaceae; g__Coniothyrium; s__Coniothyrium insitivum
OTU2413	0	0	0	0	0	0	0	5	0	Unclassified
OTU2414	0	0	0	0	0	0	0	0	0	d__Eukaryota; p__Ascomycota; c__Sordariomycetes; o__Glomerellales; f__Glomerellaceae; g__Colletotrichum; s__Colletotrichum sp.
OTU2415	0	0	0	0	0	0	0	0	0	Unclassified
OTU2416	0	0	0	0	0	0	0	4	0	Unclassified
OTU2419	0	0	0	0	0	0	0	2	0	Unclassified
OTU2422	0	0	0	0	0	0	1	0	0	d__Eukaryota; p__Ascomycota; c__Dothideomycetes; o__Pleosporales; f__Didymosphaeriaceae; g__Paraconiothyrium; s__Paraconiothyrium brasiliense
OTU2423	0	0	0	0	0	0	0	0	4	d__Eukaryota; p__Ascomycota; c__Sordariomycetes; o__Togniniales; f__Togniniaceae; g__Phaeoacremonium; s__Phaeoacremonium parasiticum
OTU2427	0	2	1	0	0	0	0	0	0	Unclassified
OTU2428	0	0	0	0	0	0	1	0	1	d__Eukaryota; p__Ascomycota; c__Dothideomycetes; o__Pleosporales; f__Pleosporaceae; g__Alternaria; s__Alternaria alternata
OTU2429	0	1	0	0	0	0	0	1	0	Unclassified
OTU2433	0	0	0	0	0	0	0	5	0	Unclassified
OTU2434	0	0	0	0	0	0	0	0	1	d__Eukaryota; p__Ascomycota; c__Dothideomycetes; o__Pleosporales; f__Didymellaceae; g__Didymella; s__Didymella keratinophila
OTU2437	0	0	0	0	0	0	0	4	0	Unclassified
OTU2439	0	0	0	0	0	0	3	0	3	d__Eukaryota; p__Ascomycota; c__Dothideomycetes; o__Pleosporales; f__norank; g__Ochrocladosporium; s__Ochrocladosporium sp.
OTU2440	0	0	0	0	0	0	0	5	0	Unclassified
OTU2441	0	0	0	0	0	0	0	3	0	Unclassified
OTU2442	0	0	0	0	0	0	0	5	0	Unclassified
OTU2444	0	0	0	0	0	0	0	2	0	Unclassified
OTU2446	0	0	0	0	0	0	0	3	0	Unclassified
OTU2450	0	1	3	0	0	0	0	0	0	d__Eukaryota; p__Ascomycota; c__Eurotiomycetes; o__Eurotiales; f__Aspergillaceae; g__Penicillium; s__Penicillium simplicissimum
OTU2451	0	0	0	0	0	0	0	5	0	Unclassified
OTU2453	0	0	0	0	0	0	0	0	1	d__Eukaryota; p__Ascomycota; c__Dothideomycetes; o__Pleosporales; f__Cucurbitariaceae; g__Neocucurbitaria; s__Neocucurbitaria unguis-hominis
OTU2454	0	0	0	0	0	0	0	0	1	d__Eukaryota; p__Ascomycota; c__Dothideomycetes; o__Capnodiales; f__Mycosphaerellaceae; g__Septoria; s__Septoria arundinacea
OTU2455	0	0	0	0	0	0	0	6	0	Unclassified
OTU2456	0	0	0	0	0	0	0	5	0	Unclassified
OTU2458	0	0	0	0	0	0	0	0	0	d__Eukaryota; p__Ascomycota; c__Sordariomycetes; o__Hypocreales; f__Cordycipitaceae; g__Lecanicillium; s__Lecanicillium psalliotae
OTU2459	4	0	0	0	0	0	0	0	0	Unclassified
OTU2460	0	0	0	0	0	0	0	3	0	Unclassified
OTU2465	0	0	0	0	0	0	0	6	0	Unclassified
OTU2466	0	0	0	0	0	0	0	6	0	Unclassified
OTU2468	0	0	0	0	0	0	0	6	0	d__Eukaryota; p__Ascomycota; c__Sordariomycetes; o__Ophiostomatales; f__Ophiostomataceae; g__Sporothrix; s__Sporothrix ranii
OTU2469	0	0	1	1	0	0	0	0	0	d__Eukaryota; p__Ascomycota; c__Eurotiomycetes; o__Eurotiales; f__Aspergillaceae; g__Penicillium; s__Penicillium simplicissimum
OTU2470	0	0	0	0	0	0	0	6	0	Unclassified
OTU2471	0	0	0	0	0	0	0	5	0	Unclassified
OTU2473	0	0	0	0	0	0	0	6	0	Unclassified
OTU2474	0	0	0	0	0	1	0	0	0	d__Eukaryota; p__Ascomycota; c__Dothideomycetes; o__Pleosporales; f__Lophiostomataceae; g__Platystomum; s__Platystomum salicicola
OTU2475	0	3	1	0	0	0	0	0	0	Unclassified
OTU2476	0	0	0	0	0	0	0	3	0	Unclassified
OTU2478	0	0	0	0	0	0	3	0	0	d__Eukaryota; p__Basidiomycota; c__Tremellomycetes; o__Tremellales; f__Cryptococcaceae; g__Cryptococcus; s__Cryptococcus sp. 2 IA06
OTU2479	0	0	3	0	0	0	0	0	0	d__Eukaryota; p__Basidiomycota; c__Malasseziomycetes; o__Malasseziales; f__Malasseziaceae; g__Malassezia; s__Malassezia restricta
OTU2480	0	0	0	0	0	0	0	5	0	Unclassified
OTU2481	0	0	0	0	0	0	0	2	0	Unclassified
OTU2482	0	0	0	0	0	0	0	2	0	Unclassified
OTU2483	0	0	0	0	0	0	0	2	0	Unclassified
OTU2484	0	0	0	0	0	0	0	6	0	Unclassified
OTU2486	0	0	0	0	0	0	4	0	0	d__Eukaryota; p__Ascomycota; c__norank; o__norank; f__norank; g__Camposporium; s__Camposporium ramosum
OTU2488	0	2	0	0	0	0	0	0	0	d__Eukaryota; p__Ascomycota; c__Saccharomycetes; o__Saccharomycetales; f__Debaryomycetaceae; g__Meyerozyma; s__Meyerozyma guilliermondii
OTU2490	0	0	3	0	0	0	0	0	0	Unclassified
OTU2491	0	0	2	0	0	0	0	0	0	d__Eukaryota; p__Ascomycota; c__Eurotiomycetes; o__Eurotiales; f__Aspergillaceae; g__Penicillium; s__Penicillium simplicissimum
OTU2493	0	0	0	0	0	0	0	2	0	d__Eukaryota; p__Ascomycota; c__Saccharomycetes; o__Saccharomycetales; f__Phaffomycetaceae; g__Cyberlindnera; s__Cyberlindnera fabianii
OTU2494	3	0	0	0	0	0	0	0	0	d__Eukaryota; p__Ascomycota; c__Dothideomycetes; o__Myriangiales; f__Elsinoaceae; g__Elsinoe; s__Elsinoe pitangae
OTU2495	0	0	0	0	0	0	0	2	0	Unclassified
OTU2496	0	1	1	0	0	0	0	0	0	d__Eukaryota; p__Ascomycota; c__Eurotiomycetes; o__Eurotiales; f__Aspergillaceae; g__Penicillium; s__Penicillium simplicissimum
OTU2497	0	0	0	0	0	0	0	3	0	Unclassified
OTU2499	0	0	0	0	1	0	0	0	0	d__Eukaryota; p__Basidiomycota; c__Agaricomycetes; o__Agaricales; f__Pleurotaceae; g__Nematoctonus; s__Nematoctonus robustus
OTU2500	0	0	0	0	0	0	0	1	0	d__Eukaryota; p__Ascomycota; c__Saccharomycetes; o__Saccharomycetales; f__Phaffomycetaceae; g__Cyberlindnera; s__Cyberlindnera fabianii
OTU2501	0	0	0	0	0	0	0	3	0	Unclassified
OTU2502	0	0	0	0	0	0	0	3	0	Unclassified
OTU2504	0	0	0	0	0	0	0	4	0	Unclassified
OTU2505	0	0	0	0	0	0	0	4	0	Unclassified
OTU2506	0	0	0	0	0	0	0	3	0	Unclassified
OTU2508	0	0	0	0	0	0	5	0	0	d__Eukaryota; p__Ascomycota; c__Orbiliomycetes; o__Orbiliales; f__norank; g__Vermispora; s__Vermispora sp. YXJ13-5
OTU2509	0	0	1	0	0	0	0	0	0	Unclassified
OTU2510	0	1	1	0	0	0	0	0	0	d__Eukaryota; p__Ascomycota; c__Eurotiomycetes; o__Eurotiales; f__Aspergillaceae; g__Penicillium; s__Penicillium simplicissimum
OTU2512	0	0	0	0	0	0	0	4	0	Unclassified
OTU2516	0	0	0	0	0	0	0	1	0	Unclassified
OTU2520	0	0	0	0	0	0	0	4	0	Unclassified
OTU2521	0	2	0	0	0	0	0	0	0	d__Eukaryota; p__Ascomycota; c__Dothideomycetes; o__Pleosporales; f__Massarinaceae; g__Stagonospora; s__Stagonospora sp. UM 259
OTU2524	0	0	0	0	0	0	0	2	0	Unclassified
OTU2525	0	0	0	0	0	0	0	4	0	Unclassified
OTU2529	0	0	0	0	0	0	0	1	0	Unclassified
OTU2531	0	0	1	0	0	0	0	0	0	d__Eukaryota; p__Ascomycota; c__Orbiliomycetes; o__Orbiliales; f__Orbiliaceae; g__Dactylella; s__Dactylella formosana
OTU2532	0	0	0	0	0	0	1	0	1	d__Eukaryota; p__Ascomycota; c__Dothideomycetes; o__Pleosporales; f__Didymellaceae; g__Phoma; s__Phoma sp.
OTU2533	0	0	0	0	0	0	0	4	0	Unclassified
OTU2534	0	0	0	0	0	0	0	0	0	Unclassified
OTU2536	0	0	0	0	0	0	1	0	0	d__Eukaryota; p__Ascomycota; c__Dothideomycetes; o__Botryosphaeriales; f__Botryosphaeriaceae; g__Botryosphaeria; s__Botryosphaeria sinensis
OTU2537	0	0	0	0	2	0	0	0	0	d__Eukaryota; p__Ascomycota; c__Dothideomycetes; o__Capnodiales; f__Teratosphaeriaceae; g__Devriesia; s__Devriesia strelitziicola
OTU2538	0	1	0	0	0	0	0	0	0	d__Eukaryota; p__Ascomycota; c__Saccharomycetes; o__Saccharomycetales; f__Phaffomycetaceae; g__Cyberlindnera; s__Cyberlindnera fabianii
OTU2540	0	0	0	0	0	0	0	5	0	Unclassified
OTU2541	0	1	0	0	0	0	0	2	0	d__Eukaryota; p__Ascomycota; c__Saccharomycetes; o__Saccharomycetales; f__Phaffomycetaceae; g__Cyberlindnera; s__Cyberlindnera fabianii
OTU2542	0	0	0	0	0	1	0	0	0	d__Eukaryota; p__Ascomycota; c__Dothideomycetes; o__Pleosporales; f__Didymellaceae; g__Phoma; s__Phoma sp.
OTU2543	0	0	0	0	0	0	0	4	0	d__Eukaryota; p__Ascomycota; c__Sordariomycetes; o__Xylariales; f__Sporocadaceae; g__Pestalotiopsis; s__Pestalotiopsis sp. 2 TT-2017
OTU2544	0	0	0	0	0	0	0	5	0	Unclassified
OTU2545	0	1	0	0	1	0	0	0	0	d__Eukaryota; p__Ascomycota; c__Eurotiomycetes; o__Eurotiales; f__Aspergillaceae; g__Penicillium; s__Penicillium simplicissimum
OTU2547	0	0	0	0	0	0	0	0	1	d__Eukaryota; p__Ascomycota; c__Dothideomycetes; o__Pleosporales; f__Didymellaceae; g__Phoma; s__Phoma sp.
OTU2548	0	0	0	0	0	0	0	1	0	Unclassified
OTU2549	0	0	0	0	0	0	0	2	0	d__Eukaryota; p__Ascomycota; c__Sordariomycetes; o__Togniniales; f__Togniniaceae; g__Phaeoacremonium; s__Phaeoacremonium sp. Z9
OTU2550	0	0	2	0	0	0	0	0	0	d__Eukaryota; p__Ascomycota; c__Eurotiomycetes; o__Eurotiales; f__Aspergillaceae; g__Penicillium; s__Penicillium simplicissimum
OTU2551	0	1	0	0	0	0	0	0	0	d__Eukaryota; p__Ascomycota; c__Dothideomycetes; o__Capnodiales; f__Mycosphaerellaceae; g__Scirrhia; s__Scirrhia aspidiorum
OTU2554	0	0	0	0	0	0	0	1	0	Unclassified
OTU2558	2	0	0	0	0	0	0	0	0	d__Eukaryota; p__Ascomycota; c__Eurotiomycetes; o__Eurotiales; f__Aspergillaceae; g__Penicillium; s__Penicillium simplicissimum
OTU2559	0	0	0	0	1	0	0	0	0	d__Eukaryota; p__Ascomycota; c__Dothideomycetes; o__Botryosphaeriales; f__Botryosphaeriaceae; g__Botryosphaeria; s__Botryosphaeria dothidea
OTU2560	0	0	0	0	0	0	0	2	0	Unclassified
OTU2562	0	0	0	0	0	0	3	0	1	d__Eukaryota; p__Ascomycota; c__Sordariomycetes; o__Hypocreales; f__norank; g__Cylindrium; s__Cylindrium syzygii
OTU2563	0	2	0	0	0	0	0	0	0	d__Eukaryota; p__Ascomycota; c__Saccharomycetes; o__Saccharomycetales; f__Phaffomycetaceae; g__Cyberlindnera; s__Cyberlindnera fabianii
OTU2564	0	0	0	0	0	0	0	1	0	d__Eukaryota; p__Ascomycota; c__Dothideomycetes; o__Pleosporales; f__Coniothyriaceae; g__Coniothyrium; s__Coniothyrium insitivum
OTU2565	0	0	0	0	0	0	0	4	0	Unclassified
OTU2566	0	0	0	0	0	0	0	3	0	d__Eukaryota; p__Ascomycota; c__Dothideomycetes; o__Capnodiales; f__Capnodiaceae; g__Leptoxyphium; s__Leptoxyphium fumago
OTU2568	0	0	0	0	0	0	0	0	0	Unclassified
OTU2569	0	0	0	0	0	0	0	3	0	Unclassified
OTU2571	0	0	0	0	0	0	0	4	0	Unclassified
OTU2572	0	0	0	0	0	0	0	0	0	d__Eukaryota; p__Ascomycota; c__Saccharomycetes; o__Saccharomycetales; f__Phaffomycetaceae; g__Cyberlindnera; s__Cyberlindnera fabianii
OTU2573	0	0	0	0	0	0	0	4	0	Unclassified
OTU2575	0	0	0	0	0	0	0	3	0	Unclassified
OTU2579	0	0	0	0	0	0	0	1	0	Unclassified
OTU2580	0	0	0	0	0	0	0	3	0	d__Eukaryota; p__Ascomycota; c__Sordariomycetes; o__Hypocreales; f__Nectriaceae; g__Fusarium; s__Fusarium equiseti
OTU2584	0	0	0	3	0	0	0	0	0	d__Eukaryota; p__Ascomycota; c__Eurotiomycetes; o__Eurotiales; f__Aspergillaceae; g__Aspergillus; s__Aspergillus sclerotialis
OTU2587	0	0	0	0	0	0	0	2	0	Unclassified
OTU2588	0	0	0	0	0	0	0	3	0	Unclassified
OTU2590	0	0	0	0	0	0	0	4	0	Unclassified
OTU2593	0	0	0	0	0	0	0	2	0	Unclassified
OTU2602	0	0	0	0	0	0	0	0	0	d__Eukaryota; p__Ascomycota; c__Sordariomycetes; o__Togniniales; f__Togniniaceae; g__Phaeoacremonium; s__Phaeoacremonium iranianum
OTU2604	0	0	0	0	0	0	0	0	0	Unclassified
OTU2605	0	1	0	0	0	0	0	0	0	Unclassified
OTU2607	0	0	0	0	0	0	0	2	0	Unclassified
OTU2608	0	0	0	0	0	0	2	0	0	d__Eukaryota; p__Ascomycota; c__Dothideomycetes; o__Pleosporales; f__norank; g__Farasanispora; s__Farasanispora avicenniae
OTU2611	0	0	0	0	0	0	0	3	0	d__Eukaryota; p__Basidiomycota; c__Tremellomycetes; o__Filobasidiales; f__Filobasidiaceae; g__Filobasidium; s__Filobasidium magnum
OTU2612	0	0	1	0	0	0	0	0	0	d__Eukaryota; p__Ascomycota; c__Eurotiomycetes; o__Eurotiales; f__Aspergillaceae; g__Penicillium; s__Penicillium simplicissimum
OTU2614	0	0	1	0	0	0	0	0	0	Unclassified
[truncated: 236 more rows]

## Sheet: Bacteria
OTU ID	CP1	CP2	CP3	IP1	IP2	IP3	UP1	UP2	UP3	taxonomy
OTU1	8403	8332	12598	13847	14651	1513	6680	11941	11072	d__Bacteria; p__Proteobacteria; c__Gammaproteobacteria; o__Burkholderiales; f__Burkholderiaceae; g__Burkholderia-Caballeronia-Paraburkholderia
OTU2	370	3781	3096	6951	7107	22965	3197	2914	5733	d__Bacteria; p__Proteobacteria; c__Alphaproteobacteria; o__Sphingomonadales; f__Sphingomonadaceae; g__Sphingomonas
OTU3	15544	11721	7180	248	277	1000	14221	8439	6556	d__Bacteria; p__Proteobacteria; c__Alphaproteobacteria; o__Rhizobiales; f__Xanthobacteraceae; g__Bradyrhizobium
OTU4	1959	2163	3297	3320	2841	755	1780	2727	2752	d__Bacteria; p__Proteobacteria; c__Gammaproteobacteria; o__Burkholderiales; f__Burkholderiaceae; g__Burkholderia-Caballeronia-Paraburkholderia
OTU5	0	1	0	0	0	0	0	0	0	d__Bacteria; p__Proteobacteria; c__Gammaproteobacteria; o__Enterobacterales; f__Enterobacteriaceae; g__Enterobacter; s__Enterobacter cloacae
OTU6	0	0	0	0	1	0	0	0	0	d__Bacteria; p__Proteobacteria; c__Gammaproteobacteria; o__Enterobacterales; f__Enterobacteriaceae; g__Citrobacter
OTU7	1	4	1	106	199	59	1	0	0	d__Bacteria; p__Proteobacteria; c__Gammaproteobacteria; o__Enterobacterales; f__Enterobacteriaceae; g__Enterobacter
OTU8	0	1	0	1	0	0	0	0	0	d__Bacteria; p__Proteobacteria; c__Gammaproteobacteria; o__Enterobacterales; f__Enterobacteriaceae; g__Enterobacter
OTU9	530	564	881	1078	874	102	462	829	745	d__Bacteria; p__Proteobacteria; c__Gammaproteobacteria; o__Burkholderiales; f__Burkholderiaceae; g__Burkholderia-Caballeronia-Paraburkholderia
OTU10	1	15	0	118	135	91	3	0	1	d__Bacteria; p__Proteobacteria; c__Gammaproteobacteria; o__Pseudomonadales; f__Pseudomonadaceae; g__Pseudomonas
OTU11	0	0	0	107	155	141	0	0	0	d__Bacteria; p__Actinobacteriota; c__Actinobacteria; o__Micrococcales; f__Microbacteriaceae; g__Curtobacterium; s__Curtobacterium flaccumfaciens pv. flaccumfaciens
OTU12	1099	970	608	15	20	114	1114	675	699	d__Bacteria; p__Proteobacteria; c__Alphaproteobacteria; o__Rhizobiales; f__Xanthobacteraceae; g__Rhodopseudomonas
OTU13	0	0	5	142	123	159	8	1	1	d__Bacteria; p__Proteobacteria; c__Gammaproteobacteria; o__Pseudomonadales; f__Pseudomonadaceae; g__Pseudomonas; s__Pseudomonas umsongensis
OTU14	0	2	0	41	1	0	0	0	2	d__Bacteria; p__Proteobacteria; c__Gammaproteobacteria; o__Xanthomonadales; f__Rhodanobacteraceae; g__Rhodanobacter
OTU15	101	275	74	50	37	95	272	145	34	d__Bacteria; p__Proteobacteria; c__Alphaproteobacteria; o__Rhizobiales; f__Xanthobacteraceae; g__Bradyrhizobium
OTU16	0	0	0	76	64	7	0	0	0	d__Bacteria; p__Proteobacteria; c__Gammaproteobacteria; o__Xanthomonadales; f__Xanthomonadaceae; g__Pseudoxanthomonas
OTU17	0	0	0	110	19	13	0	0	0	d__Bacteria; p__Proteobacteria; c__Alphaproteobacteria; o__Rhizobiales; f__Rhizobiaceae; g__Allorhizobium-Neorhizobium-Pararhizobium-Rhizobium
OTU18	0	0	0	10	30	16	0	1	0	d__Bacteria; p__Proteobacteria; c__Gammaproteobacteria; o__Pseudomonadales; f__Pseudomonadaceae; g__Pseudomonas; s__Pseudomonas sp.
OTU19	0	0	0	27	21	23	0	0	0	d__Bacteria; p__Proteobacteria; c__Gammaproteobacteria; o__Enterobacterales; f__Erwiniaceae; g__Pantoea; s__Pantoea agglomerans
OTU21	0	0	0	96	15	13	0	0	0	d__Bacteria; p__Proteobacteria; c__Alphaproteobacteria; o__Sphingomonadales; f__Sphingomonadaceae; g__Sphingobium
OTU22	0	1	0	60	65	70	1	0	0	d__Bacteria; p__Proteobacteria; c__Gammaproteobacteria; o__Burkholderiales; f__Oxalobacteraceae; g__Massilia; s__uncultured bacterium
OTU23	0	0	0	20	17	27	0	0	0	d__Bacteria; p__Proteobacteria; c__Gammaproteobacteria; o__Enterobacterales; f__Erwiniaceae; g__Pantoea; s__Pantoea rwandensis
OTU24	0	0	0	50	48	134	0	0	0	d__Bacteria; p__Proteobacteria; c__Alphaproteobacteria; o__Sphingomonadales; f__Sphingomonadaceae; g__Novosphingobium; s__uncultured bacterium
OTU25	0	0	0	1	19	0	0	0	0	d__Bacteria; p__Proteobacteria; c__Gammaproteobacteria; o__Enterobacterales; f__Enterobacteriaceae
OTU26	100	125	187	218	210	13	97	183	169	d__Bacteria; p__Proteobacteria; c__Gammaproteobacteria; o__Burkholderiales; f__Burkholderiaceae; g__Burkholderia-Caballeronia-Paraburkholderia
OTU27	119	126	191	214	220	43	93	169	163	d__Bacteria; p__Proteobacteria; c__Gammaproteobacteria; o__Burkholderiales; f__Burkholderiaceae; g__Burkholderia-Caballeronia-Paraburkholderia
OTU28	0	0	0	0	34	12	0	0	0	d__Bacteria; p__Proteobacteria; c__Gammaproteobacteria; o__Burkholderiales; f__Oxalobacteraceae; g__uncultured; s__uncultured bacterium
OTU29	0	0	0	3	3	6	0	0	0	d__Bacteria; p__Proteobacteria; c__Gammaproteobacteria; o__Burkholderiales; f__Oxalobacteraceae; g__Massilia; s__uncultured bacterium
OTU30	0	0	0	25	54	25	0	0	0	d__Bacteria; p__Actinobacteriota; c__Actinobacteria; o__Micrococcales; f__Microbacteriaceae; g__Curtobacterium
OTU31	0	1	0	85	40	3	0	0	0	d__Bacteria; p__Proteobacteria; c__Alphaproteobacteria; o__Rhizobiales; f__Rhizobiaceae; g__Allorhizobium-Neorhizobium-Pararhizobium-Rhizobium
OTU32	17	75	53	40	34	47	45	95	68	d__Bacteria; p__Proteobacteria; c__Alphaproteobacteria; o__Sphingomonadales; f__Sphingomonadaceae; g__Sphingomonas
OTU33	0	0	0	49	5	0	0	0	0	d__Bacteria; p__Proteobacteria; c__Gammaproteobacteria; o__Xanthomonadales; f__Xanthomonadaceae; g__Stenotrophomonas
OTU34	0	0	0	17	25	23	0	0	0	d__Bacteria; p__Proteobacteria; c__Gammaproteobacteria; o__Enterobacterales; f__Erwiniaceae; g__Pantoea; s__Pantoea agglomerans
OTU35	0	0	0	0	1	1	0	0	0	d__Bacteria; p__Proteobacteria; c__Gammaproteobacteria; o__Enterobacterales; f__Enterobacteriaceae; g__Citrobacter; s__Citrobacter freundii
OTU36	0	0	0	8	1	0	0	0	0	d__Bacteria; p__Actinobacteriota; c__Actinobacteria; o__Micrococcales; f__Microbacteriaceae; g__Microbacterium; s__uncultured bacterium
OTU37	0	0	0	51	12	10	0	0	0	d__Bacteria; p__Proteobacteria; c__Alphaproteobacteria; o__Rhizobiales; f__Rhizobiaceae; g__Allorhizobium-Neorhizobium-Pararhizobium-Rhizobium
OTU38	0	3	1	0	0	0	0	0	0	d__Bacteria; p__Proteobacteria; c__Alphaproteobacteria; o__Rhizobiales; f__Beijerinckiaceae; g__Methylovirgula
OTU39	0	0	0	16	14	24	0	0	0	d__Bacteria; p__Bacteroidota; c__Bacteroidia; o__Flavobacteriales; f__Flavobacteriaceae; g__Flavobacterium
OTU40	0	0	0	64	9	0	0	0	0	d__Bacteria; p__Actinobacteriota; c__Actinobacteria; o__Micrococcales; f__Microbacteriaceae
OTU42	135	146	95	5	10	8	127	79	178	d__Bacteria; p__Proteobacteria; c__Alphaproteobacteria; o__Rhizobiales; f__Xanthobacteraceae; g__Rhodopseudomonas
OTU43	0	5	0	0	0	0	0	0	4	d__Bacteria; p__Proteobacteria; c__Alphaproteobacteria; o__Rhizobiales; f__Rhizobiaceae; g__Mesorhizobium; s__uncultured bacterium
OTU44	0	0	0	55	8	14	0	0	0	d__Bacteria; p__Proteobacteria; c__Alphaproteobacteria; o__Sphingomonadales; f__Sphingomonadaceae; g__Novosphingobium; s__uncultured bacterium
OTU45	0	0	0	0	1	2	0	0	0	d__Bacteria; p__Proteobacteria; c__Alphaproteobacteria; o__Sphingomonadales; f__Sphingomonadaceae; g__Novosphingobium
OTU46	0	1	0	7	30	12	0	0	0	d__Bacteria; p__Proteobacteria; c__Gammaproteobacteria; o__Enterobacterales; f__Enterobacteriaceae
OTU47	0	3	0	12	49	53	0	1	0	d__Bacteria; p__Proteobacteria; c__Alphaproteobacteria; o__Sphingomonadales; f__Sphingomonadaceae; g__Sphingomonas
OTU48	0	0	0	22	23	27	0	3	0	d__Bacteria; p__Proteobacteria; c__Gammaproteobacteria; o__Pseudomonadales; f__Pseudomonadaceae; g__Pseudomonas
OTU49	0	0	0	15	26	28	0	0	0	d__Bacteria; p__Proteobacteria; c__Gammaproteobacteria; o__Pseudomonadales; f__Pseudomonadaceae; g__Pseudomonas
OTU50	0	14	14	70	60	208	21	16	39	d__Bacteria; p__Proteobacteria; c__Alphaproteobacteria; o__Sphingomonadales; f__Sphingomonadaceae; g__Sphingomonas
OTU51	92	55	104	3	0	0	49	28	189	d__Bacteria; p__Actinobacteriota; c__Actinobacteria; o__Micrococcales; f__Microbacteriaceae; g__Microbacterium
OTU52	0	0	0	50	19	4	0	0	0	d__Bacteria; p__Proteobacteria; c__Alphaproteobacteria; o__Rhizobiales; f__Rhizobiaceae; g__Allorhizobium-Neorhizobium-Pararhizobium-Rhizobium
OTU53	0	0	0	79	61	7	0	0	0	d__Bacteria; p__Proteobacteria; c__Gammaproteobacteria; o__Burkholderiales; f__Alcaligenaceae; g__Bordetella; s__Bordetella genomosp. 13
OTU54	1	12	2	0	0	0	0	0	1	d__Bacteria; p__Proteobacteria; c__Alphaproteobacteria; o__Rhizobiales; f__Rhizobiaceae; g__Allorhizobium-Neorhizobium-Pararhizobium-Rhizobium; s__Rhizobium rhizogenes
OTU55	0	0	0	1	18	1	0	0	0	d__Bacteria; p__Proteobacteria; c__Gammaproteobacteria; o__Enterobacterales; f__Erwiniaceae; g__Pantoea; s__uncultured bacterium
OTU56	0	0	0	1	1	2	0	0	0	d__Bacteria; p__Proteobacteria; c__Alphaproteobacteria; o__Sphingomonadales; f__Sphingomonadaceae; g__Novosphingobium; s__Novosphingobium resinovorum
OTU57	12	27	11	4	3	4	42	20	4	d__Bacteria; p__Proteobacteria; c__Alphaproteobacteria; o__Rhizobiales; f__Xanthobacteraceae; g__Bradyrhizobium
OTU58	0	0	0	8	9	15	0	0	0	d__Bacteria; p__Proteobacteria; c__Gammaproteobacteria; o__Burkholderiales; f__Oxalobacteraceae; g__Massilia; s__uncultured bacterium
OTU59	0	0	0	8	18	10	0	0	0	d__Bacteria; p__Proteobacteria; c__Gammaproteobacteria; o__Enterobacterales; f__Erwiniaceae; g__Pantoea; s__Erwinia gerundensis
OTU60	0	0	0	10	9	27	0	0	0	d__Bacteria; p__Proteobacteria; c__Alphaproteobacteria; o__Rhizobiales; f__Rhizobiaceae; g__Aureimonas
OTU61	0	0	0	24	10	8	0	0	0	d__Bacteria; p__Proteobacteria; c__Alphaproteobacteria; o__Rhizobiales; f__Rhizobiaceae; g__Allorhizobium-Neorhizobium-Pararhizobium-Rhizobium
OTU63	0	0	0	0	0	1	0	1	0	d__Bacteria; p__Actinobacteriota; c__Actinobacteria; o__Micrococcales; f__Microbacteriaceae; g__Microbacterium
OTU64	0	0	0	20	14	12	0	0	0	d__Bacteria; p__Proteobacteria; c__Gammaproteobacteria; o__Pseudomonadales; f__Pseudomonadaceae; g__Pseudomonas; s__Pseudomonas putida
OTU65	0	0	0	4	18	8	0	0	0	d__Bacteria; p__Proteobacteria; c__Gammaproteobacteria; o__Burkholderiales; f__Comamonadaceae; g__Curvibacter; s__uncultured bacterium
OTU66	0	0	0	16	15	14	2	0	0	d__Bacteria; p__Proteobacteria; c__Gammaproteobacteria; o__Pseudomonadales; f__Pseudomonadaceae; g__Pseudomonas
OTU67	0	0	0	2	13	0	0	0	0	d__Bacteria; p__Proteobacteria; c__Gammaproteobacteria; o__Enterobacterales; f__Enterobacteriaceae; g__Buttiauxella
OTU68	1	8	5	8	7	5	0	0	0	d__Bacteria; p__Proteobacteria; c__Gammaproteobacteria; o__Pseudomonadales; f__Pseudomonadaceae; g__Pseudomonas
OTU69	0	3	17	65	2	1	0	5	0	d__Bacteria; p__Proteobacteria; c__Gammaproteobacteria; o__Burkholderiales; f__Burkholderiaceae; g__Cupriavidus
OTU70	0	0	0	0	24	2	0	0	0	d__Bacteria; p__Proteobacteria; c__Gammaproteobacteria; o__Enterobacterales; f__Erwiniaceae
OTU71	0	0	0	37	2	2	0	0	0	d__Bacteria; p__Proteobacteria; c__Alphaproteobacteria; o__Sphingomonadales; f__Sphingomonadaceae; g__Novosphingobium
OTU73	1	0	0	0	3	13	0	0	0	d__Bacteria; p__Proteobacteria; c__Alphaproteobacteria; o__Sphingomonadales; f__Sphingomonadaceae; g__Sphingomonas; s__Sphingomonas aquatilis
OTU74	0	0	0	11	7	72	0	0	0	d__Bacteria; p__Proteobacteria; c__Alphaproteobacteria; o__Sphingomonadales; f__Sphingomonadaceae; g__Novosphingobium; s__uncultured bacterium
OTU75	0	0	0	1	0	0	0	0	0	d__Bacteria; p__Proteobacteria; c__Gammaproteobacteria; o__Enterobacterales; f__Enterobacteriaceae; g__Citrobacter; s__Citrobacter freundii
OTU76	0	0	0	7	11	11	0	0	0	d__Bacteria; p__Proteobacteria; c__Alphaproteobacteria; o__Sphingomonadales; f__Sphingomonadaceae; g__Novosphingobium
OTU77	0	0	0	1	2	3	0	0	0	d__Bacteria; p__Bacteroidota; c__Bacteroidia; o__Flavobacteriales; f__Flavobacteriaceae; g__Flavobacterium
OTU78	0	0	0	6	7	3	0	0	0	d__Bacteria; p__Proteobacteria; c__Gammaproteobacteria; o__Xanthomonadales; f__Xanthomonadaceae; g__Pseudoxanthomonas
OTU79	2	2	5	3	53	5	1	4	6	d__Bacteria; p__Proteobacteria; c__Gammaproteobacteria; o__Burkholderiales; f__Burkholderiaceae; g__Burkholderia-Caballeronia-Paraburkholderia
OTU80	0	0	0	0	9	10	0	0	0	d__Bacteria; p__Proteobacteria; c__Alphaproteobacteria; o__Sphingomonadales; f__Sphingomonadaceae; g__Sphingomonas; s__uncultured bacterium
OTU82	0	0	0	7	10	0	0	0	0	d__Bacteria; p__Proteobacteria; c__Gammaproteobacteria; o__Xanthomonadales; f__Rhodanobacteraceae; g__Luteibacter
OTU83	0	0	0	1	1	0	0	0	0	d__Bacteria; p__Proteobacteria; c__Gammaproteobacteria; o__Enterobacterales; f__Enterobacteriaceae; g__Enterobacter
OTU84	0	0	0	0	0	0	0	0	0	d__Bacteria; p__Actinobacteriota; c__Actinobacteria; o__Micrococcales; f__Microbacteriaceae
OTU85	2	0	0	0	0	0	0	0	1	d__Bacteria; p__Proteobacteria; c__Alphaproteobacteria; o__Rhizobiales; f__Rhizobiaceae; g__Phyllobacterium
OTU86	1	19	22	38	21	28	20	46	13	d__Bacteria; p__Proteobacteria; c__Alphaproteobacteria; o__Sphingomonadales; f__Sphingomonadaceae; g__Sphingomonas
OTU87	0	0	0	7	1	0	0	0	0	d__Bacteria; p__Actinobacteriota; c__Actinobacteria; o__Micrococcales; f__Microbacteriaceae; g__Herbiconiux
OTU88	0	0	0	30	8	10	0	0	0	d__Bacteria; p__Proteobacteria; c__Alphaproteobacteria; o__Rhizobiales; f__Rhizobiaceae; g__Allorhizobium-Neorhizobium-Pararhizobium-Rhizobium
OTU89	0	0	0	8	11	3	0	0	0	d__Bacteria; p__Proteobacteria; c__Alphaproteobacteria; o__Sphingomonadales; f__Sphingomonadaceae; g__Sphingomonas; s__uncultured bacterium
OTU90	0	0	0	5	6	0	0	0	0	d__Bacteria; p__Actinobacteriota; c__Actinobacteria; o__Micrococcales; f__Microbacteriaceae; g__Frigoribacterium; s__Amnibacterium sp.
OTU92	0	0	0	0	4	9	0	0	0	d__Bacteria; p__Actinobacteriota; c__Actinobacteria; o__Micrococcales; f__Microbacteriaceae; g__Leifsonia
OTU93	0	0	0	1	1	6	0	0	0	d__Bacteria; p__Proteobacteria; c__Gammaproteobacteria; o__Burkholderiales; f__Comamonadaceae; g__Variovorax
OTU94	22	18	48	31	37	2	19	31	23	d__Bacteria; p__Proteobacteria; c__Gammaproteobacteria; o__Burkholderiales; f__Burkholderiaceae; g__Burkholderia-Caballeronia-Paraburkholderia
OTU95	0	0	0	0	0	0	0	0	0	d__Bacteria; p__Actinobacteriota; c__Actinobacteria; o__Micrococcales; f__Microbacteriaceae; g__Leifsonia
OTU96	1	1	0	1	0	0	0	6	0	d__Bacteria; p__Firmicutes; c__Bacilli; o__Bacillales; f__Bacillaceae; g__Bacillus
OTU98	0	2	0	0	3	1	0	4	0	d__Bacteria; p__Proteobacteria; c__Gammaproteobacteria; o__Burkholderiales; f__Oxalobacteraceae; g__Massilia; s__uncultured bacterium
OTU99	0	0	0	1	35	1	0	0	0	d__Bacteria; p__Proteobacteria; c__Gammaproteobacteria; o__Burkholderiales; f__Burkholderiaceae; g__Burkholderia-Caballeronia-Paraburkholderia
OTU100	0	0	0	5	4	13	0	0	0	d__Bacteria; p__Proteobacteria; c__Alphaproteobacteria; o__Sphingomonadales; f__Sphingomonadaceae; g__Sphingomonas; s__uncultured bacterium
OTU101	0	0	0	2	7	3	0	0	0	d__Bacteria; p__Proteobacteria; c__Alphaproteobacteria; o__Acetobacterales; f__Acetobacteraceae; g__Roseomonas; s__Roseomonas cervicalis
OTU102	8	0	5	0	0	14	9	0	3	d__Bacteria; p__Proteobacteria; c__Alphaproteobacteria; o__Rhizobiales; f__Xanthobacteraceae; g__Rhodopseudomonas
OTU103	0	0	0	1	10	4	0	0	1	d__Bacteria; p__Proteobacteria; c__Gammaproteobacteria; o__Enterobacterales; f__Erwiniaceae; g__Erwinia
OTU104	62	32	34	2	0	4	51	37	17	d__Bacteria; p__Proteobacteria; c__Alphaproteobacteria; o__Rhizobiales; f__Xanthobacteraceae; g__Bradyrhizobium
OTU105	0	0	0	0	1	1	0	0	0	d__Bacteria; p__Proteobacteria; c__Gammaproteobacteria; o__Burkholderiales; f__Oxalobacteraceae; g__Massilia; s__uncultured bacterium
OTU106	0	0	0	3	1	3	0	0	0	d__Bacteria; p__Actinobacteriota; c__Actinobacteria; o__Kineosporiales; f__Kineosporiaceae; g__Kineococcus; s__Kineococcus radiotolerans SRS30216 = ATCC BAA-149
OTU107	0	0	0	2	1	1	0	0	0	d__Bacteria; p__Proteobacteria; c__Alphaproteobacteria; o__Rhizobiales; f__Rhizobiaceae; g__Allorhizobium-Neorhizobium-Pararhizobium-Rhizobium
OTU108	0	0	0	0	0	0	0	1	0	d__Bacteria; p__Proteobacteria; c__Gammaproteobacteria; o__Enterobacterales; f__Enterobacteriaceae; g__Enterobacter
OTU109	0	0	0	8	3	2	0	0	0	d__Bacteria; p__Proteobacteria; c__Alphaproteobacteria; o__Rhizobiales; f__Methylopilaceae; g__Hansschlegelia
OTU110	0	0	0	0	2	0	0	0	0	d__Bacteria; p__Bacteroidota; c__Bacteroidia; o__Flavobacteriales; f__Flavobacteriaceae; g__Flavobacterium; s__Flavobacterium psychrophilum
OTU111	0	0	0	4	6	6	0	0	0	d__Bacteria; p__Proteobacteria; c__Gammaproteobacteria; o__Enterobacterales; f__Erwiniaceae; g__Pantoea; s__Erwinia gerundensis
OTU112	0	0	0	9	6	4	0	0	0	d__Bacteria; p__Proteobacteria; c__Gammaproteobacteria; o__Xanthomonadales; f__Xanthomonadaceae; g__Pseudoxanthomonas; s__uncultured bacterium
OTU113	0	0	0	0	6	3	0	0	0	d__Bacteria; p__Proteobacteria; c__Alphaproteobacteria; o__Sphingomonadales; f__Sphingomonadaceae; g__Sphingomonas; s__uncultured bacterium
OTU115	0	1	0	4	1	3	0	0	0	d__Bacteria; p__Proteobacteria; c__Alphaproteobacteria; o__Rhizobiales; f__Rhizobiaceae; g__Allorhizobium-Neorhizobium-Pararhizobium-Rhizobium
OTU116	0	0	0	1	0	28	0	0	0	d__Bacteria; p__Proteobacteria; c__Alphaproteobacteria; o__Sphingomonadales; f__Sphingomonadaceae; g__Novosphingobium
OTU117	0	1	0	15	5	1	0	0	0	d__Bacteria; p__Proteobacteria; c__Alphaproteobacteria; o__Rhizobiales; f__Rhizobiaceae; g__Allorhizobium-Neorhizobium-Pararhizobium-Rhizobium
OTU118	28	13	9	5	3	1	20	7	9	d__Bacteria; p__Proteobacteria; c__Alphaproteobacteria; o__Rhizobiales; f__Xanthobacteraceae; g__Bradyrhizobium
OTU119	0	0	0	3	4	1	0	0	0	d__Bacteria; p__Proteobacteria; c__Alphaproteobacteria; o__Rhizobiales; f__Rhizobiaceae; g__Allorhizobium-Neorhizobium-Pararhizobium-Rhizobium; s__metagenome
OTU120	0	0	0	0	0	0	0	0	0	d__Bacteria; p__Proteobacteria; c__Alphaproteobacteria; o__Sphingomonadales; f__Sphingomonadaceae; g__Sphingomonas
OTU121	0	0	0	4	5	10	0	0	0	d__Bacteria; p__Proteobacteria; c__Gammaproteobacteria; o__Pseudomonadales; f__Pseudomonadaceae; g__Pseudomonas
OTU122	0	1	1	0	0	0	0	0	1	d__Bacteria; p__Proteobacteria; c__Alphaproteobacteria; o__Rhizobiales; f__Xanthobacteraceae; g__Bradyrhizobium
OTU123	0	1	0	2	6	1	1	0	0	d__Bacteria; p__Proteobacteria; c__Gammaproteobacteria; o__Pseudomonadales; f__Pseudomonadaceae; g__Pseudomonas
OTU124	0	0	4	1	11	3	0	0	0	d__Bacteria; p__Proteobacteria; c__Gammaproteobacteria; o__Pseudomonadales; f__Pseudomonadaceae; g__Pseudomonas
OTU125	0	0	0	2	0	0	0	0	0	d__Bacteria; p__Proteobacteria; c__Alphaproteobacteria; o__Rhizobiales; f__Beijerinckiaceae; g__Methylovirgula; s__uncultured bacterium
OTU126	0	6	5	57	28	3	3	4	5	d__Bacteria; p__Proteobacteria; c__Alphaproteobacteria; o__Sphingomonadales; f__Sphingomonadaceae; g__Sphingomonas
OTU127	0	2	0	2	0	0	0	0	1	d__Bacteria; p__Proteobacteria; c__Gammaproteobacteria; o__Burkholderiales; f__Comamonadaceae; g__Variovorax
OTU128	0	0	0	0	1	0	0	0	0	d__Bacteria; p__Actinobacteriota; c__Actinobacteria; o__Micrococcales; f__Microbacteriaceae; g__Microbacterium
OTU129	0	0	0	1	0	1	0	0	0	d__Bacteria; p__Actinobacteriota; c__Actinobacteria; o__Pseudonocardiales; f__Pseudonocardiaceae; g__Pseudonocardia
OTU130	0	0	0	2	2	2	0	0	0	d__Bacteria; p__Proteobacteria; c__Alphaproteobacteria; o__Sphingomonadales; f__Sphingomonadaceae; g__Sphingomonas; s__uncultured bacterium
OTU131	0	0	0	5	2	0	0	0	0	d__Bacteria; p__Proteobacteria; c__Alphaproteobacteria; o__Rhizobiales; f__D05-2; g__norank; s__uncultured bacterium
OTU133	0	19	0	0	0	1	0	0	0	d__Bacteria; p__Proteobacteria; c__Gammaproteobacteria; o__Pseudomonadales; f__Pseudomonadaceae; g__Pseudomonas
OTU134	0	0	0	18	13	12	0	0	0	d__Bacteria; p__Proteobacteria; c__Alphaproteobacteria; o__Rhizobiales; f__Rhizobiaceae; g__Allorhizobium-Neorhizobium-Pararhizobium-Rhizobium; s__Neorhizobium sp. NCHU2750
OTU135	0	0	0	7	3	1	0	0	0	d__Bacteria; p__Proteobacteria; c__Gammaproteobacteria; o__Xanthomonadales; f__Xanthomonadaceae; g__Pseudoxanthomonas
OTU136	0	8	1	73	81	9	1	0	1	d__Bacteria; p__Proteobacteria; c__Gammaproteobacteria; o__Pseudomonadales; f__Pseudomonadaceae; g__Pseudomonas; s__Pseudomonas aeruginosa
OTU137	0	0	0	7	1	0	0	0	0	d__Bacteria; p__Proteobacteria; c__Alphaproteobacteria; o__Rhizobiales; f__Rhizobiaceae; g__Allorhizobium-Neorhizobium-Pararhizobium-Rhizobium; s__uncultured bacterium
OTU138	3	0	0	0	0	0	0	1	0	d__Bacteria; p__Proteobacteria; c__Alphaproteobacteria; o__Rhizobiales; f__Rhizobiaceae; g__Allorhizobium-Neorhizobium-Pararhizobium-Rhizobium; s__Agrobacterium radiobacter
OTU139	0	0	0	8	6	3	0	0	0	d__Bacteria; p__Proteobacteria; c__Alphaproteobacteria; o__Rhizobiales; f__Beijerinckiaceae; g__uncultured; s__uncultured bacterium
OTU140	0	0	0	9	3	0	1	1	0	d__Bacteria; p__Proteobacteria; c__Gammaproteobacteria; o__Burkholderiales; f__Comamonadaceae; g__Variovorax
OTU141	6	0	0	0	0	6	5	0	5	d__Bacteria; p__Proteobacteria; c__Alphaproteobacteria; o__Rhizobiales; f__Xanthobacteraceae; g__Rhodopseudomonas
OTU142	0	0	0	0	1	0	0	0	0	d__Bacteria; p__Actinobacteriota; c__Actinobacteria; o__Streptosporangiales; f__Streptosporangiales Incertae Sedis; g__Motilibacter; s__uncultured bacterium
OTU143	1	4	3	11	14	33	6	3	8	d__Bacteria; p__Proteobacteria; c__Alphaproteobacteria; o__Sphingomonadales; f__Sphingomonadaceae; g__Sphingomonas
OTU144	0	0	0	0	0	0	0	0	0	d__Bacteria; p__Actinobacteriota; c__Actinobacteria; o__Micrococcales; f__Cellulomonadaceae; g__Cellulomonas
OTU145	5	4	2	0	7	41	2	105	2	d__Bacteria; p__Proteobacteria; c__Alphaproteobacteria; o__Rhizobiales; f__Xanthobacteraceae; g__Bradyrhizobium; s__Bradyrhizobium japonicum
OTU146	3	3	4	33	37	5	3	5	6	d__Bacteria; p__Proteobacteria; c__Gammaproteobacteria; o__Burkholderiales; f__Burkholderiaceae; g__Burkholderia-Caballeronia-Paraburkholderia; s__Burkholderia cenocepacia J2315
OTU147	0	0	0	5	0	0	0	0	0	d__Bacteria; p__Acidobacteriota; c__Acidobacteriae; o__Acidobacteriales; f__Acidobacteriaceae (Subgroup 1); g__Terriglobus
OTU148	0	0	0	1	1	1	0	0	0	d__Bacteria; p__Actinobacteriota; c__Actinobacteria; o__Micrococcales; f__Microbacteriaceae; g__Herbiconiux
OTU149	0	1	0	2	3	0	0	0	0	d__Bacteria; p__Actinobacteriota; c__Actinobacteria; o__Propionibacteriales; f__Propionibacteriaceae
OTU150	0	1	6	38	30	7	0	4	2	d__Bacteria; p__Proteobacteria; c__Alphaproteobacteria; o__Sphingomonadales; f__Sphingomonadaceae; g__Sphingomonas
OTU151	0	0	0	2	0	0	0	0	0	d__Bacteria; p__Proteobacteria; c__Alphaproteobacteria; o__Sphingomonadales; f__Sphingomonadaceae; g__Sphingomonas
OTU152	0	0	0	4	4	5	0	0	0	d__Bacteria; p__Proteobacteria; c__Gammaproteobacteria; o__Enterobacterales; f__Erwiniaceae; g__Pantoea; s__Pantoea agglomerans
OTU153	0	0	0	8	6	1	0	0	0	d__Bacteria; p__Proteobacteria; c__Alphaproteobacteria; o__Rhizobiales; f__Rhizobiaceae; g__Allorhizobium-Neorhizobium-Pararhizobium-Rhizobium
OTU154	0	0	0	1	2	0	0	0	0	d__Bacteria; p__Actinobacteriota; c__Actinobacteria; o__Micrococcales; f__Microbacteriaceae; g__Amnibacterium
OTU155	0	0	0	0	6	3	0	0	0	d__Bacteria; p__Proteobacteria; c__Alphaproteobacteria; o__Rhizobiales; f__Methylopilaceae; g__Methylopila
OTU156	0	0	0	0	0	0	3	1	0	d__Bacteria; p__Proteobacteria; c__Gammaproteobacteria; o__Burkholderiales; f__Oxalobacteraceae; g__Massilia
OTU158	0	0	0	9	1	1	0	0	0	d__Bacteria; p__Proteobacteria; c__Alphaproteobacteria; o__Sphingomonadales; f__Sphingomonadaceae; g__Novosphingobium; s__uncultured bacterium
OTU159	0	2	0	1	1	0	0	0	0	d__Bacteria; p__Actinobacteriota; c__Actinobacteria; o__Propionibacteriales; f__Propionibacteriaceae; g__Friedmanniella
OTU160	0	0	0	7	1	1	0	0	0	d__Bacteria; p__Proteobacteria; c__Alphaproteobacteria; o__Acetobacterales; f__Acetobacteraceae; g__Roseomonas
OTU161	0	0	0	1	5	1	0	0	0	d__Bacteria; p__Proteobacteria; c__Alphaproteobacteria; o__Rhizobiales; f__Rhizobiaceae; g__Allorhizobium-Neorhizobium-Pararhizobium-Rhizobium
OTU162	0	0	0	11	8	4	0	0	0	d__Bacteria; p__Proteobacteria; c__Alphaproteobacteria; o__Rhizobiales; f__Rhizobiaceae; g__Allorhizobium-Neorhizobium-Pararhizobium-Rhizobium; s__uncultured bacterium
OTU164	0	0	0	5	0	0	0	0	0	d__Bacteria; p__Proteobacteria; c__Alphaproteobacteria; o__Sphingomonadales; f__Sphingomonadaceae; g__Sphingobium
OTU165	0	0	0	1	0	1	0	0	0	d__Bacteria; p__Actinobacteriota; c__Actinobacteria; o__Propionibacteriales; f__Nocardioidaceae; g__Aeromicrobium
OTU166	0	0	0	0	1	0	0	0	0	d__Bacteria; p__Actinobacteriota; c__Actinobacteria; o__Micrococcales; f__Microbacteriaceae; g__Galbitalea; s__uncultured bacterium
OTU167	0	0	0	0	0	1	0	0	0	d__Bacteria; p__Proteobacteria; c__Gammaproteobacteria; o__Enterobacterales; f__Erwiniaceae; g__Pantoea
OTU168	0	0	0	0	0	0	0	0	1	d__Bacteria; p__Proteobacteria; c__Gammaproteobacteria; o__Burkholderiales; f__Oxalobacteraceae; g__Noviherbaspirillum; s__uncultured bacterium
OTU169	0	0	0	0	1	0	0	0	0	d__Bacteria; p__Proteobacteria; c__Gammaproteobacteria; o__Burkholderiales; f__Oxalobacteraceae; g__Massilia; s__Massilia sp. WG5
OTU170	18	7	11	1	0	1	22	14	12	d__Bacteria; p__Proteobacteria; c__Alphaproteobacteria; o__Rhizobiales; f__Xanthobacteraceae; g__Bradyrhizobium
OTU171	8	7	13	8	14	3	7	10	12	d__Bacteria; p__Proteobacteria; c__Gammaproteobacteria; o__Burkholderiales; f__Burkholderiaceae; g__Burkholderia-Caballeronia-Paraburkholderia; s__Burkholderia contaminans
OTU172	0	0	0	7	3	0	0	0	0	d__Bacteria; p__Proteobacteria; c__Alphaproteobacteria; o__Rhizobiales; f__Rhizobiaceae; g__Allorhizobium-Neorhizobium-Pararhizobium-Rhizobium
OTU173	0	0	1	3	2	2	0	1	2	d__Bacteria; p__Proteobacteria; c__Alphaproteobacteria; o__Rhizobiales; f__Beijerinckiaceae; g__Methylobacterium-Methylorubrum
OTU174	0	0	0	4	0	0	0	0	0	d__Bacteria; p__Proteobacteria; c__Gammaproteobacteria; o__Xanthomonadales; f__Xanthomonadaceae; g__Pseudoxanthomonas
OTU175	0	0	0	4	2	2	0	0	0	d__Bacteria; p__Proteobacteria; c__Alphaproteobacteria; o__Rhizobiales; f__Rhizobiaceae; g__Allorhizobium-Neorhizobium-Pararhizobium-Rhizobium; s__uncultured bacterium
OTU176	0	0	0	0	1	0	0	0	0	d__Bacteria; p__Actinobacteriota; c__Actinobacteria; o__Micrococcales; f__Microbacteriaceae; g__Frigoribacterium; s__uncultured bacterium
OTU177	0	0	0	0	0	0	0	0	0	d__Bacteria; p__Actinobacteriota; c__Actinobacteria; o__Micrococcales; f__Cellulomonadaceae; g__Cellulomonas
OTU179	0	0	0	8	3	8	0	0	0	d__Bacteria; p__Proteobacteria; c__Alphaproteobacteria; o__Rhizobiales; f__Rhizobiaceae; g__Allorhizobium-Neorhizobium-Pararhizobium-Rhizobium
OTU180	0	0	0	1	1	0	0	1	0	d__Bacteria; p__Proteobacteria; c__Alphaproteobacteria; o__Rhizobiales; f__Rhizobiaceae; g__Aminobacter
OTU181	0	0	0	0	2	0	0	0	0	d__Bacteria; p__Proteobacteria; c__Gammaproteobacteria; o__Enterobacterales; f__Enterobacteriaceae; g__Enterobacter
OTU182	1	0	0	0	0	0	0	0	0	d__Bacteria; p__Proteobacteria; c__Alphaproteobacteria; o__Rhizobiales; f__Xanthobacteraceae; g__uncultured
OTU183	0	0	0	2	1	1	0	0	0	d__Bacteria; p__Actinobacteriota; c__Actinobacteria; o__Kineosporiales; f__Kineosporiaceae; g__Quadrisphaera
OTU184	0	0	0	3	3	2	1	0	0	d__Bacteria; p__Proteobacteria; c__Alphaproteobacteria; o__Sphingomonadales; f__Sphingomonadaceae; g__Sphingomonas
OTU185	0	0	0	1	1	1	0	0	0	d__Bacteria; p__Actinobacteriota; c__Actinobacteria; o__Micrococcales; f__Promicromonosporaceae; g__Isoptericola; s__Isoptericola dokdonensis DS-3
OTU186	0	4	0	0	1	0	0	0	1	d__Bacteria; p__Proteobacteria; c__Gammaproteobacteria; o__Burkholderiales; f__Oxalobacteraceae
OTU187	0	0	0	5	9	0	0	0	0	d__Bacteria; p__Proteobacteria; c__Gammaproteobacteria; o__Burkholderiales; f__Oxalobacteraceae; g__Massilia; s__uncultured bacterium
OTU188	0	0	0	0	1	5	0	0	0	d__Bacteria; p__Proteobacteria; c__Alphaproteobacteria; o__Sphingomonadales; f__Sphingomonadaceae; g__Sphingobium
OTU189	0	0	0	2	0	0	0	0	0	d__Bacteria; p__Actinobacteriota; c__Actinobacteria; o__Micrococcales; f__Microbacteriaceae; g__Microbacterium
OTU190	0	0	0	0	1	0	0	0	0	d__Bacteria; p__Actinobacteriota; c__Actinobacteria; o__Frankiales; f__Sporichthyaceae; g__uncultured; s__uncultured bacterium
OTU193	0	0	0	5	1	1	0	0	0	d__Bacteria; p__Proteobacteria; c__Gammaproteobacteria; o__Enterobacterales; f__Erwiniaceae; g__Pantoea
OTU194	0	0	0	0	0	0	0	0	0	d__Bacteria; p__Proteobacteria; c__Gammaproteobacteria; o__Burkholderiales; f__Oxalobacteraceae; g__Massilia; s__Massilia sp. WG5
OTU195	0	0	0	2	1	1	0	0	0	d__Bacteria; p__Proteobacteria; c__Gammaproteobacteria; o__Enterobacterales; f__Erwiniaceae; g__Pantoea; s__Erwinia gerundensis
OTU196	0	1	0	0	0	1	0	0	0	d__Bacteria; p__Proteobacteria; c__Gammaproteobacteria; o__Burkholderiales; f__Oxalobacteraceae; g__Massilia
OTU197	0	0	0	0	1	1	0	0	0	d__Bacteria; p__Proteobacteria; c__Gammaproteobacteria; o__Burkholderiales; f__Oxalobacteraceae; g__Massilia
OTU198	0	0	0	7	1	2	0	0	0	d__Bacteria; p__Proteobacteria; c__Alphaproteobacteria; o__Rhizobiales; f__Xanthobacteraceae
OTU199	0	0	0	8	0	0	0	0	0	d__Bacteria; p__Proteobacteria; c__Alphaproteobacteria; o__Rhodobacterales; f__Rhodobacteraceae; g__Amaricoccus; s__metagenome
OTU200	0	0	0	0	2	0	0	0	0	d__Bacteria; p__Proteobacteria; c__Gammaproteobacteria; o__Burkholderiales; f__Oxalobacteraceae; g__Massilia
OTU201	0	9	0	0	0	2	0	0	0	d__Bacteria; p__Proteobacteria; c__Alphaproteobacteria; o__Sphingomonadales; f__Sphingomonadaceae; g__Sphingomonas
OTU202	0	0	0	0	2	0	0	0	0	d__Bacteria; p__Proteobacteria; c__Gammaproteobacteria; o__Burkholderiales; f__Oxalobacteraceae; g__Massilia; s__uncultured bacterium
OTU203	0	0	0	0	0	0	0	0	0	d__Bacteria; p__Proteobacteria; c__Gammaproteobacteria; o__Enterobacterales; f__Erwiniaceae; g__Pantoea
OTU204	0	1	0	10	6	34	0	0	0	d__Bacteria; p__Proteobacteria; c__Alphaproteobacteria; o__Rhizobiales; f__Rhizobiaceae; g__Aureimonas
OTU205	0	0	0	1	3	1	0	3	0	d__Bacteria; p__Proteobacteria; c__Gammaproteobacteria; o__Burkholderiales; f__Burkholderiaceae; g__Burkholderia-Caballeronia-Paraburkholderia; s__Burkholderia gladioli
OTU206	0	0	0	4	3	7	0	0	0	d__Bacteria; p__Actinobacteriota; c__Actinobacteria; o__Kineosporiales; f__Kineosporiaceae; g__Quadrisphaera
OTU207	0	0	0	7	2	2	0	0	0	d__Bacteria; p__Proteobacteria; c__Gammaproteobacteria; o__Burkholderiales; f__Comamonadaceae
OTU208	0	0	0	2	5	0	0	0	0	d__Bacteria; p__Proteobacteria; c__Gammaproteobacteria; o__Xanthomonadales; f__Xanthomonadaceae; g__Pseudoxanthomonas
OTU209	0	0	0	4	2	2	0	0	0	d__Bacteria; p__Proteobacteria; c__Alphaproteobacteria; o__Rhizobiales; f__Rhizobiaceae; g__Allorhizobium-Neorhizobium-Pararhizobium-Rhizobium
OTU210	0	0	0	1	1	0	0	0	0	d__Bacteria; p__Proteobacteria; c__Alphaproteobacteria; o__Rhizobiales; f__Rhizobiaceae; g__Aureimonas; s__uncultured bacterium
OTU211	0	1	0	0	0	1	0	0	0	d__Bacteria; p__Proteobacteria; c__Gammaproteobacteria; o__Pseudomonadales; f__Pseudomonadaceae; g__Pseudomonas; s__Pseudomonas cichorii JBC1
OTU212	0	4	19	0	0	0	12	5	5	d__Bacteria; p__Proteobacteria; c__Alphaproteobacteria; o__Rhizobiales; f__Beijerinckiaceae; g__Methylobacterium-Methylorubrum
OTU214	0	0	0	0	1	0	0	0	0	d__Bacteria; p__Proteobacteria; c__Gammaproteobacteria; o__Enterobacterales; f__Erwiniaceae; g__Pantoea; s__Pantoea agglomerans
OTU215	0	0	0	1	0	1	0	0	0	d__Bacteria; p__Bacteroidota; c__Bacteroidia; o__Flavobacteriales; f__Flavobacteriaceae; g__Flavobacterium
OTU217	0	0	0	0	0	0	0	0	0	d__Bacteria; p__Actinobacteriota; c__Actinobacteria; o__Micromonosporales; f__Micromonosporaceae; g__Actinoplanes
OTU219	0	0	0	0	0	0	0	0	0	d__Bacteria; p__Proteobacteria; c__Gammaproteobacteria; o__Burkholderiales; f__Oxalobacteraceae; g__Massilia; s__uncultured bacterium
OTU220	0	0	0	1	0	0	0	2	0	d__Bacteria; p__Proteobacteria; c__Alphaproteobacteria; o__Caulobacterales; f__Caulobacteraceae; g__Brevundimonas
OTU221	0	0	0	0	0	0	1	0	0	d__Bacteria; p__Proteobacteria; c__Gammaproteobacteria; o__Burkholderiales; f__Oxalobacteraceae; g__Massilia; s__uncultured bacterium
OTU222	0	0	0	0	1	0	0	0	0	d__Bacteria; p__Proteobacteria; c__Gammaproteobacteria; o__Burkholderiales; f__Alcaligenaceae; g__Pigmentiphaga
OTU223	0	0	0	1	6	3	0	0	0	d__Bacteria; p__Proteobacteria; c__Alphaproteobacteria; o__Sphingomonadales; f__Sphingomonadaceae; g__Sphingomonas; s__Sphingomonas aquatilis
OTU224	0	0	0	0	4	0	0	0	0	d__Bacteria; p__Proteobacteria; c__Gammaproteobacteria; o__Burkholderiales; f__Burkholderiaceae; g__Burkholderia-Caballeronia-Paraburkholderia
OTU225	0	0	0	2	2	3	0	0	0	d__Bacteria; p__Proteobacteria; c__Gammaproteobacteria; o__Enterobacterales; f__Erwiniaceae; g__Pantoea
OTU227	0	0	0	1	0	0	0	0	0	d__Bacteria; p__Proteobacteria; c__Alphaproteobacteria; o__Sphingomonadales; f__Sphingomonadaceae; g__Sphingomonas
OTU228	0	0	0	2	0	0	0	0	0	d__Bacteria; p__Actinobacteriota; c__Actinobacteria; o__Corynebacteriales; f__Mycobacteriaceae; g__Mycobacterium
OTU229	0	0	0	0	0	0	0	0	0	d__Bacteria; p__Actinobacteriota; c__Actinobacteria; o__Micrococcales; f__Cellulomonadaceae; g__Cellulomonas
OTU230	0	0	0	1	0	2	0	0	0	d__Bacteria; p__Proteobacteria; c__Gammaproteobacteria; o__Pseudomonadales; f__Pseudomonadaceae; g__Pseudomonas; s__Pseudomonas putida
OTU231	0	0	0	3	0	0	0	0	0	d__Bacteria; p__Proteobacteria; c__Alphaproteobacteria; o__Rhizobiales; f__Rhizobiaceae; g__Aureimonas; s__uncultured bacterium
OTU232	0	0	0	0	2	1	0	0	0	d__Bacteria; p__Proteobacteria; c__Gammaproteobacteria; o__Enterobacterales; f__Enterobacteriaceae
OTU233	0	0	0	1	0	1	0	0	0	d__Bacteria; p__Actinobacteriota; c__Actinobacteria; o__Micrococcales; f__Microbacteriaceae; g__Microbacterium
OTU234	0	0	0	0	0	0	0	0	0	d__Bacteria; p__Proteobacteria; c__Alphaproteobacteria; o__Sphingomonadales; f__Sphingomonadaceae; g__Sphingomonas; s__uncultured bacterium
OTU235	0	0	0	0	1	0	0	0	0	d__Bacteria; p__Proteobacteria; c__Gammaproteobacteria; o__Enterobacterales; f__Enterobacteriaceae; g__Cedecea; s__Cedecea neteri
OTU236	0	0	0	0	0	0	0	0	0	d__Bacteria; p__Proteobacteria; c__Gammaproteobacteria; o__Burkholderiales; f__Oxalobacteraceae; g__Massilia
OTU237	0	0	0	1	2	2	0	0	0	d__Bacteria; p__Proteobacteria; c__Alphaproteobacteria; o__Rhizobiales; f__Beijerinckiaceae; g__Methylobacterium-Methylorubrum; s__uncultured bacterium
OTU238	0	1	0	2	0	1	0	0	0	d__Bacteria; p__Actinobacteriota; c__Actinobacteria; o__Frankiales; f__Geodermatophilaceae; g__Modestobacter
OTU239	0	0	0	1	0	0	0	0	0	d__Bacteria; p__Proteobacteria; c__Alphaproteobacteria; o__Sphingomonadales; f__Sphingomonadaceae; g__Sphingomonas; s__metagenome
OTU240	0	0	0	3	1	1	0	0	0	d__Bacteria; p__Actinobacteriota; c__Actinobacteria; o__Micrococcales; f__Microbacteriaceae; g__Curtobacterium
OTU241	0	0	0	6	2	0	0	0	0	d__Bacteria; p__Actinobacteriota; c__Actinobacteria; o__Propionibacteriales; f__Nocardioidaceae; g__Nocardioides
OTU242	0	0	0	0	2	2	0	0	0	d__Bacteria; p__Proteobacteria; c__Gammaproteobacteria; o__Burkholderiales; f__Oxalobacteraceae; g__Massilia; s__uncultured bacterium
OTU244	0	0	0	0	0	0	0	0	0	d__Bacteria; p__Proteobacteria; c__Gammaproteobacteria; o__Enterobacterales; f__Enterobacteriaceae; g__Enterobacter
OTU245	0	0	0	2	0	1	0	0	0	d__Bacteria; p__Proteobacteria; c__Alphaproteobacteria; o__Sphingomonadales; f__Sphingomonadaceae; g__Sphingomonas; s__uncultured bacterium
OTU246	0	0	0	0	0	0	0	0	0	d__Bacteria; p__Actinobacteriota; c__Actinobacteria; o__Micrococcales; f__Microbacteriaceae; g__Amnibacterium; s__uncultured bacterium
OTU247	1	0	1	0	0	8	0	0	0	d__Bacteria; p__Proteobacteria; c__Alphaproteobacteria; o__Rickettsiales; f__Mitochondria; g__norank
OTU248	0	0	0	1	1	0	0	0	0	d__Bacteria; p__Proteobacteria; c__Alphaproteobacteria; o__Sphingomonadales; f__Sphingomonadaceae; g__Novosphingobium
OTU249	0	0	0	1	1	2	0	0	0	d__Bacteria; p__Proteobacteria; c__Alphaproteobacteria; o__Rhizobiales; f__Beijerinckiaceae; g__Methylobacterium-Methylorubrum; s__uncultured bacterium
OTU250	0	0	0	1	1	0	0	0	0	d__Bacteria; p__Proteobacteria; c__Alphaproteobacteria; o__Rhizobiales; f__Rhizobiaceae; g__Allorhizobium-Neorhizobium-Pararhizobium-Rhizobium
OTU251	0	1	0	0	0	0	5	8	0	d__Bacteria; p__Bacteroidota; c__Bacteroidia; o__Flavobacteriales; f__Weeksellaceae; g__Chryseobacterium; s__uncultured bacterium
OTU252	0	0	0	3	1	3	0	0	0	d__Bacteria; p__Proteobacteria; c__Gammaproteobacteria; o__Burkholderiales; f__Oxalobacteraceae; g__Massilia; s__uncultured bacterium
OTU253	0	0	0	0	1	0	0	0	0	d__Bacteria; p__Proteobacteria; c__Gammaproteobacteria; o__Enterobacterales; f__Enterobacteriaceae; g__Enterobacter
OTU254	0	0	0	0	1	0	0	0	0	d__Bacteria; p__Proteobacteria; c__Alphaproteobacteria; o__Rhizobiales; f__D05-2; g__norank; s__uncultured bacterium
OTU255	0	0	0	0	3	2	0	0	0	d__Bacteria; p__Proteobacteria; c__Alphaproteobacteria; o__Sphingomonadales; f__Sphingomonadaceae; g__Sphingomonas
OTU256	1	0	6	8	3	15	1	3	9	d__Bacteria; p__Proteobacteria; c__Alphaproteobacteria; o__Rhizobiales; f__Xanthobacteraceae; g__Bradyrhizobium; s__uncultured bacterium
OTU257	0	0	0	0	0	0	0	0	0	d__Bacteria; p__Actinobacteriota; c__Actinobacteria; o__Frankiales; f__Geodermatophilaceae; g__Modestobacter; s__uncultured bacterium
OTU258	0	0	0	0	0	0	0	0	0	d__Bacteria; p__Proteobacteria; c__Gammaproteobacteria; o__Pseudomonadales; f__Halomonadaceae; g__Halotalea; s__Halotalea alkalilenta
OTU259	0	0	0	1	0	1	0	0	0	d__Bacteria; p__Actinobacteriota; c__Actinobacteria; o__Micrococcales; f__Microbacteriaceae; g__Microbacterium
OTU260	0	0	0	5	0	0	0	0	0	d__Bacteria; p__Actinobacteriota; c__Actinobacteria; o__Micromonosporales; f__Micromonosporaceae; g__Actinoplanes
OTU261	0	0	0	2	0	0	0	0	0	d__Bacteria; p__Actinobacteriota; c__Actinobacteria; o__Pseudonocardiales; f__Pseudonocardiaceae; g__Pseudonocardia
OTU262	0	0	0	5	1	10	0	0	0	d__Bacteria; p__Proteobacteria; c__Alphaproteobacteria; o__Sphingomonadales; f__Sphingomonadaceae; g__Sphingobium
OTU263	0	0	0	0	0	0	0	0	0	d__Bacteria; p__Proteobacteria; c__Alphaproteobacteria; o__Sphingomonadales; f__Sphingomonadaceae; g__Novosphingobium; s__Novosphingobium resinovorum
OTU264	0	0	0	0	0	0	0	0	0	d__Bacteria; p__Actinobacteriota; c__Actinobacteria; o__Micrococcales; f__Microbacteriaceae; g__Amnibacterium
OTU265	0	2	0	1	0	0	0	0	2	d__Bacteria; p__Actinobacteriota; c__Actinobacteria; o__Micrococcales; f__Microbacteriaceae; g__Microbacterium; s__Microbacterium arborescens
OTU266	0	0	0	0	0	0	3	3	2	d__Bacteria; p__Firmicutes; c__Bacilli; o__Bacillales; f__Bacillaceae; g__Bacillus
OTU267	0	1	0	1	1	0	0	0	0	d__Bacteria; p__Actinobacteriota; c__Thermoleophilia; o__Solirubrobacterales; f__Solirubrobacteraceae; g__Solirubrobacter; s__uncultured bacterium
OTU268	0	0	0	0	0	2	0	0	0	d__Bacteria; p__Proteobacteria; c__Alphaproteobacteria; o__Rhizobiales; f__Rhizobiaceae; g__Allorhizobium-Neorhizobium-Pararhizobium-Rhizobium; s__uncultured bacterium
OTU269	0	0	0	3	3	2	0	0	0	d__Bacteria; p__Proteobacteria; c__Alphaproteobacteria; o__Sphingomonadales; f__Sphingomonadaceae; g__Sphingobium
OTU271	0	0	0	0	1	0	0	0	0	d__Bacteria; p__Proteobacteria; c__Gammaproteobacteria; o__Enterobacterales; f__Enterobacteriaceae; g__Enterobacter
OTU272	0	0	0	0	0	2	0	0	0	d__Bacteria; p__Actinobacteriota; c__Actinobacteria; o__Micrococcales; f__Microbacteriaceae; g__Curtobacterium; s__Curtobacterium sp.
OTU273	1	3	2	0	0	2	0	0	0	d__Bacteria; p__Proteobacteria; c__Alphaproteobacteria; o__Rickettsiales; f__Mitochondria; g__norank
OTU274	0	0	0	0	1	0	0	0	1	d__Bacteria; p__Proteobacteria; c__Alphaproteobacteria; o__Caulobacterales; f__Caulobacteraceae; g__Brevundimonas
OTU277	2	2	2	0	0	0	33	0	1	d__Bacteria; p__Proteobacteria; c__Gammaproteobacteria; o__Burkholderiales; f__Hydrogenophilaceae; g__uncultured; s__uncultured bacterium
OTU278	0	1	0	1	26	3	0	1	0	d__Bacteria; p__Proteobacteria; c__Gammaproteobacteria; o__Burkholderiales; f__Burkholderiaceae; g__Burkholderia-Caballeronia-Paraburkholderia
OTU280	0	0	0	0	1	2	0	0	0	d__Bacteria; p__Proteobacteria; c__Alphaproteobacteria; o__Rhizobiales; f__Rhizobiaceae; g__Allorhizobium-Neorhizobium-Pararhizobium-Rhizobium
OTU281	0	0	0	3	0	0	0	0	0	d__Bacteria; p__Acidobacteriota; c__Acidobacteriae; o__Acidobacteriales; f__Acidobacteriaceae (Subgroup 1); g__Edaphobacter; s__uncultured bacterium
OTU282	0	0	0	0	0	0	59	1	3	d__Bacteria; p__Proteobacteria; c__Alphaproteobacteria; o__Rhodobacterales; f__Rhodobacteraceae; g__Paracoccus; s__uncultured bacterium
OTU283	0	0	0	0	1	0	0	0	0	d__Bacteria; p__Actinobacteriota; c__Actinobacteria; o__Micrococcales; f__Microbacteriaceae; g__Naasia; s__uncultured bacterium
OTU284	0	0	0	0	0	0	0	0	0	d__Bacteria; p__Actinobacteriota; c__Actinobacteria; o__Micrococcales; f__Microbacteriaceae; g__Naasia; s__uncultured bacterium
OTU285	0	0	0	1	0	0	0	0	0	d__Bacteria; p__Proteobacteria; c__Gammaproteobacteria; o__Xanthomonadales; f__Rhodanobacteraceae; g__Dokdonella; s__Dokdonella koreensis DS-123
OTU286	0	1	0	0	0	0	1	2	0	d__Bacteria; p__Actinobacteriota; c__Actinobacteria; o__Frankiales; f__Geodermatophilaceae; g__Blastococcus
OTU288	1	0	0	2	6	1	0	1	1	d__Bacteria; p__Proteobacteria; c__Gammaproteobacteria; o__Burkholderiales; f__Alcaligenaceae; g__Bordetella; s__Bordetella genomosp. 13
OTU289	0	1	0	8	5	0	2	0	0	d__Bacteria; p__Proteobacteria; c__Gammaproteobacteria; o__Burkholderiales; f__Alcaligenaceae; g__Verticiella
OTU291	0	0	0	2	1	1	0	0	0	d__Bacteria; p__Proteobacteria; c__Gammaproteobacteria; o__Enterobacterales; f__Erwiniaceae; g__Pantoea; s__Pantoea agglomerans
OTU293	0	0	0	0	0	0	0	0	0	d__Bacteria; p__Proteobacteria; c__Alphaproteobacteria; o__Rhizobiales; f__Xanthobacteraceae; g__Pseudolabrys; s__uncultured bacterium
OTU296	0	0	0	3	0	0	0	0	0	d__Bacteria; p__Proteobacteria; c__Alphaproteobacteria; o__Rhizobiales; f__Rhizobiaceae; g__Allorhizobium-Neorhizobium-Pararhizobium-Rhizobium; s__uncultured bacterium
OTU298	0	0	1	0	0	1	5	18	25	d__Bacteria; p__Actinobacteriota; c__Rubrobacteria; o__Rubrobacterales; f__Rubrobacteriaceae; g__Rubrobacter
OTU299	0	0	0	4	0	1	0	0	0	d__Bacteria; p__Proteobacteria; c__Alphaproteobacteria; o__Sphingomonadales; f__Sphingomonadaceae; g__Sphingomonas; s__metagenome
OTU300	0	0	0	5	9	0	0	0	0	d__Bacteria; p__Proteobacteria; c__Alphaproteobacteria; o__Rhizobiales; f__Labraceae; g__Labrys
OTU302	2	0	0	4	3	0	2	3	5	d__Bacteria; p__Proteobacteria; c__Alphaproteobacteria; o__Rickettsiales; f__Mitochondria; g__norank
OTU303	0	0	0	0	0	0	0	0	0	d__Bacteria; p__Actinobacteriota; c__Actinobacteria; o__Pseudonocardiales; f__Pseudonocardiaceae; g__Pseudonocardia
OTU304	0	0	0	0	3	0	0	0	0	d__Bacteria; p__Proteobacteria; c__Gammaproteobacteria; o__Enterobacterales; f__Enterobacteriaceae; g__Enterobacter
OTU305	0	0	0	0	0	0	0	0	0	d__Bacteria; p__Actinobacteriota; c__Actinobacteria; o__Micrococcales; f__Microbacteriaceae; g__Parafrigoribacterium; s__uncultured bacterium
OTU306	0	0	0	0	0	0	0	0	0	d__Bacteria; p__Proteobacteria; c__Alphaproteobacteria; o__Rhizobiales; f__Rhizobiaceae; g__Allorhizobium-Neorhizobium-Pararhizobium-Rhizobium; s__Rhizobium favelukesii
OTU307	0	0	0	2	0	1	0	0	0	d__Bacteria; p__Proteobacteria; c__Gammaproteobacteria; o__Burkholderiales; f__Comamonadaceae; g__uncultured
OTU308	0	0	0	0	1	0	0	0	0	d__Bacteria; p__Proteobacteria; c__Gammaproteobacteria; o__Burkholderiales; f__Comamonadaceae; g__Rhizobacter
OTU309	0	0	1	0	0	6	36	4	0	d__Bacteria; p__Proteobacteria; c__Alphaproteobacteria; o__Sphingomonadales; f__Sphingomonadaceae; g__Novosphingobium; s__uncultured bacterium
OTU310	0	0	0	0	2	0	0	0	0	d__Bacteria; p__Proteobacteria; c__Alphaproteobacteria; o__Rhizobiales; f__Rhizobiaceae; g__Allorhizobium-Neorhizobium-Pararhizobium-Rhizobium
OTU311	0	0	0	2	0	2	0	0	0	d__Bacteria; p__Proteobacteria; c__Alphaproteobacteria; o__Acetobacterales; f__Acetobacteraceae; g__uncultured; s__uncultured bacterium
OTU312	0	1	0	0	0	0	0	0	0	d__Bacteria; p__Proteobacteria; c__Alphaproteobacteria; o__Rhizobiales; f__Rhizobiaceae; g__Allorhizobium-Neorhizobium-Pararhizobium-Rhizobium
OTU313	0	0	0	0	1	0	0	0	0	d__Bacteria; p__Proteobacteria; c__Gammaproteobacteria; o__Enterobacterales; f__Enterobacteriaceae; g__Enterobacter
OTU314	0	1	0	0	2	0	0	0	0	d__Bacteria; p__Proteobacteria; c__Alphaproteobacteria; o__Sphingomonadales; f__Sphingomonadaceae; g__Sphingomonas
OTU315	0	0	0	0	0	0	0	0	0	d__Bacteria; p__Actinobacteriota; c__Actinobacteria; o__Micrococcales; f__Microbacteriaceae; g__Microbacterium
OTU316	0	0	0	0	0	2	0	0	0	d__Bacteria; p__Proteobacteria; c__Alphaproteobacteria; o__Sphingomonadales; f__Sphingomonadaceae; g__Sphingomonas; s__metagenome
OTU317	1	0	0	5	0	0	0	0	0	d__Bacteria; p__Proteobacteria; c__Gammaproteobacteria; o__Burkholderiales; f__Oxalobacteraceae; g__Massilia; s__uncultured bacterium
OTU318	0	0	0	0	0	0	0	0	0	d__Bacteria; p__Proteobacteria; c__Alphaproteobacteria; o__Rhizobiales; f__Beijerinckiaceae; g__uncultured; s__uncultured bacterium
OTU319	0	0	0	1	0	2	0	0	0	d__Bacteria; p__Proteobacteria; c__Alphaproteobacteria; o__Sphingomonadales; f__Sphingomonadaceae; g__Novosphingobium
OTU320	0	0	0	0	1	0	0	0	0	d__Bacteria; p__Proteobacteria; c__Alphaproteobacteria; o__Rhizobiales; f__Rhizobiaceae; g__Allorhizobium-Neorhizobium-Pararhizobium-Rhizobium; s__uncultured bacterium
OTU321	0	0	0	0	4	0	0	0	0	d__Bacteria; p__Proteobacteria; c__Gammaproteobacteria; o__Enterobacterales; f__Enterobacteriaceae
OTU322	0	0	0	0	0	0	0	0	0	d__Bacteria; p__Proteobacteria; c__Alphaproteobacteria; o__Rhizobiales; f__Rhizobiaceae; g__Aminobacter; s__uncultured bacterium
OTU323	0	0	0	0	0	1	0	0	0	d__Bacteria; p__Proteobacteria; c__Alphaproteobacteria; o__Acetobacterales; f__Acetobacteraceae
OTU324	0	0	0	0	2	0	0	0	0	d__Bacteria; p__Proteobacteria; c__Gammaproteobacteria; o__Enterobacterales; f__Erwiniaceae; g__Erwinia
OTU325	0	0	1	0	1	0	9	3	0	d__Bacteria; p__Proteobacteria; c__Gammaproteobacteria; o__Burkholderiales; f__Comamonadaceae; g__Delftia; s__Delftia tsuruhatensis
OTU326	0	2	0	1	2	2	0	1	1	d__Bacteria; p__Proteobacteria; c__Gammaproteobacteria; o__Burkholderiales; f__Burkholderiaceae; g__Burkholderia-Caballeronia-Paraburkholderia
OTU327	0	0	0	1	1	0	0	0	0	d__Bacteria; p__Proteobacteria; c__Gammaproteobacteria; o__Enterobacterales; f__Enterobacteriaceae
OTU328	0	0	0	0	3	8	0	0	0	d__Bacteria; p__Proteobacteria; c__Alphaproteobacteria; o__Rhizobiales; f__Rhizobiaceae; g__Allorhizobium-Neorhizobium-Pararhizobium-Rhizobium
OTU329	0	0	0	0	0	0	0	0	0	d__Bacteria; p__Actinobacteriota; c__Actinobacteria; o__Micrococcales; f__Microbacteriaceae; g__Leifsonia
OTU330	0	0	0	2	0	12	0	0	0	d__Bacteria; p__Proteobacteria; c__Gammaproteobacteria; o__Burkholderiales; f__Oxalobacteraceae; g__Massilia; s__uncultured bacterium
OTU331	0	0	0	1	1	0	0	0	0	d__Bacteria; p__Proteobacteria; c__Gammaproteobacteria; o__Salinisphaerales; f__Solimonadaceae; g__Hydrocarboniphaga
OTU332	0	0	0	0	0	0	0	0	0	d__Bacteria; p__Proteobacteria; c__Gammaproteobacteria; o__Burkholderiales; f__Alcaligenaceae; g__Pigmentiphaga
OTU333	0	0	0	2	0	0	0	0	0	d__Bacteria; p__Proteobacteria; c__Alphaproteobacteria; o__Rhizobiales; f__Rhizobiaceae; g__Allorhizobium-Neorhizobium-Pararhizobium-Rhizobium
OTU334	0	0	0	0	1	0	0	0	0	d__Bacteria; p__Proteobacteria; c__Alphaproteobacteria; o__Sphingomonadales; f__Sphingomonadaceae; g__Sphingomonas; s__uncultured bacterium
OTU335	0	0	0	0	0	2	0	0	0	d__Bacteria; p__Proteobacteria; c__Alphaproteobacteria; o__Sphingomonadales; f__Sphingomonadaceae; g__Sphingobium
OTU337	0	0	0	1	0	0	0	0	0	d__Bacteria; p__Actinobacteriota; c__Actinobacteria; o__Micrococcales; f__Microbacteriaceae
OTU340	0	0	0	0	0	0	0	0	0	d__Bacteria; p__Proteobacteria; c__Gammaproteobacteria; o__Enterobacterales; f__Enterobacteriaceae; g__Enterobacter
OTU342	0	0	0	0	0	0	0	1	0	d__Bacteria; p__Proteobacteria; c__Gammaproteobacteria; o__Burkholderiales; f__Oxalobacteraceae; g__Noviherbaspirillum; s__uncultured bacterium
OTU343	0	0	0	0	0	0	0	0	0	d__Bacteria; p__Bacteroidota; c__Bacteroidia; o__Flavobacteriales; f__Flavobacteriaceae; g__Flavobacterium
OTU344	0	0	0	0	0	0	0	0	0	d__Bacteria; p__Proteobacteria; c__Alphaproteobacteria; o__Sphingomonadales; f__Sphingomonadaceae; g__Sphingomonas; s__uncultured bacterium
OTU345	0	0	0	0	0	0	0	0	0	d__Bacteria; p__Proteobacteria; c__Alphaproteobacteria; o__Rhizobiales; f__Rhizobiaceae; g__Allorhizobium-Neorhizobium-Pararhizobium-Rhizobium
OTU346	0	0	0	0	0	1	0	0	0	d__Bacteria; p__Proteobacteria; c__Alphaproteobacteria; o__Rhizobiales; f__Rhizobiaceae; g__Allorhizobium-Neorhizobium-Pararhizobium-Rhizobium
OTU347	0	1	0	0	0	0	0	0	1	d__Bacteria; p__Actinobacteriota; c__Actinobacteria; o__Frankiales; f__Geodermatophilaceae; g__Modestobacter; s__uncultured bacterium
OTU348	0	0	0	0	0	0	0	0	0	d__Bacteria; p__Proteobacteria; c__Alphaproteobacteria; o__Sphingomonadales; f__Sphingomonadaceae; g__Sphingomonas
OTU349	0	0	4	0	1	0	0	2	5	d__Bacteria; p__Proteobacteria; c__Gammaproteobacteria; o__Burkholderiales; f__Comamonadaceae; g__Rhizobacter; s__uncultured bacterium
OTU350	0	0	0	2	1	0	0	0	0	d__Bacteria; p__Proteobacteria; c__Alphaproteobacteria; o__Rhizobiales; f__Rhizobiaceae; g__Allorhizobium-Neorhizobium-Pararhizobium-Rhizobium; s__metagenome
OTU351	0	0	0	0	0	0	0	0	0	d__Bacteria; p__Proteobacteria; c__Alphaproteobacteria; o__Sphingomonadales; f__Sphingomonadaceae; g__Sphingomonas
OTU352	0	0	0	1	0	1	0	0	0	d__Bacteria; p__Actinobacteriota; c__Actinobacteria; o__Propionibacteriales; f__Nocardioidaceae; g__Nocardioides
OTU353	0	0	0	0	0	1	0	0	0	d__Bacteria; p__Proteobacteria; c__Alphaproteobacteria; o__Azospirillales; f__Azospirillaceae; g__Skermanella
OTU354	0	0	0	0	6	0	0	0	0	d__Bacteria; p__Proteobacteria; c__Gammaproteobacteria; o__Burkholderiales; f__Oxalobacteraceae; g__uncultured; s__uncultured bacterium
OTU355	0	0	0	0	1	0	0	0	0	d__Bacteria; p__Proteobacteria; c__Alphaproteobacteria; o__Rhizobiales; f__Rhizobiaceae; g__Allorhizobium-Neorhizobium-Pararhizobium-Rhizobium
OTU356	2	2	4	0	0	0	4	9	3	d__Bacteria; p__Proteobacteria; c__Alphaproteobacteria; o__Rhizobiales; f__Xanthobacteraceae; g__Bradyrhizobium
OTU357	0	1	0	0	0	0	3	0	0	d__Bacteria; p__Actinobacteriota; c__Actinobacteria; o__Frankiales; f__Geodermatophilaceae; g__Modestobacter; s__Modestobacter marinus
OTU358	0	0	0	1	1	0	0	0	0	d__Bacteria; p__Proteobacteria; c__Alphaproteobacteria; o__Rhizobiales; f__Rhizobiaceae; g__Allorhizobium-Neorhizobium-Pararhizobium-Rhizobium
OTU360	0	0	0	3	1	0	0	0	0	d__Bacteria; p__Proteobacteria; c__Alphaproteobacteria; o__Rhizobiales; f__Beijerinckiaceae; g__uncultured
OTU361	0	0	0	0	0	0	0	0	0	d__Bacteria; p__Actinobacteriota; c__Actinobacteria; o__Kineosporiales; f__Kineosporiaceae; g__Kineococcus; s__Kineococcus endophyticus
OTU362	0	0	0	0	0	0	0	0	0	d__Bacteria; p__Actinobacteriota; c__Actinobacteria; o__Micrococcales; f__Microbacteriaceae; g__uncultured
OTU364	0	0	0	0	0	0	0	0	0	d__Bacteria; p__Proteobacteria; c__Alphaproteobacteria; o__Rhizobiales; f__Rhizobiaceae; g__Allorhizobium-Neorhizobium-Pararhizobium-Rhizobium
OTU367	0	0	0	10	3	1	0	0	0	d__Bacteria; p__Proteobacteria; c__Gammaproteobacteria; o__Burkholderiales; f__Burkholderiaceae; g__Burkholderia-Caballeronia-Paraburkholderia
OTU368	4	0	0	0	0	0	2	0	1	d__Bacteria; p__Firmicutes; c__Bacilli; o__Staphylococcales; f__Staphylococcaceae; g__Staphylococcus
OTU369	0	0	0	1	0	0	0	0	0	d__Bacteria; p__Proteobacteria; c__Alphaproteobacteria; o__Rhizobiales; f__Beijerinckiaceae; g__Bosea; s__Bosea thiooxidans
OTU370	0	0	0	1	1	0	0	0	0	d__Bacteria; p__Proteobacteria; c__Gammaproteobacteria; o__Xanthomonadales; f__Xanthomonadaceae; g__Pseudoxanthomonas
OTU371	1	0	1	9	4	0	0	2	0	d__Bacteria; p__Proteobacteria; c__Gammaproteobacteria; o__Burkholderiales; f__Burkholderiaceae; g__Burkholderia-Caballeronia-Paraburkholderia
OTU372	0	0	0	0	0	1	0	0	0	d__Bacteria; p__Proteobacteria; c__Alphaproteobacteria; o__Rhizobiales; f__Beijerinckiaceae; g__Methylobacterium-Methylorubrum; s__Methylobacterium brachiatum
OTU373	0	0	0	0	0	0	0	0	0	d__Bacteria; p__Actinobacteriota; c__Actinobacteria; o__Micrococcales; f__Microbacteriaceae; g__Rathayibacter
OTU374	0	0	0	0	0	0	0	0	0	d__Bacteria; p__Proteobacteria; c__Alphaproteobacteria; o__Sphingomonadales; f__Sphingomonadaceae; g__Sphingomonas
OTU375	0	0	0	4	1	0	0	0	0	d__Bacteria; p__Proteobacteria; c__Gammaproteobacteria; o__Pseudomonadales; f__Pseudomonadaceae; g__Pseudomonas
OTU377	0	0	0	1	1	3	0	0	0	d__Bacteria; p__Proteobacteria; c__Alphaproteobacteria; o__Rhizobiales; f__Beijerinckiaceae; g__uncultured; s__uncultured bacterium
OTU378	0	0	0	1	0	0	0	0	0	d__Bacteria; p__Proteobacteria; c__Alphaproteobacteria; o__Rhizobiales; f__Rhizobiaceae; g__Aureimonas
OTU379	0	0	1	2	2	2	0	0	2	d__Bacteria; p__Proteobacteria; c__Alphaproteobacteria; o__Sphingomonadales; f__Sphingomonadaceae; g__Sphingomonas
OTU380	0	0	0	0	1	0	0	0	0	d__Bacteria; p__Proteobacteria; c__Gammaproteobacteria; o__Enterobacterales; f__Enterobacteriaceae
OTU381	0	0	0	0	0	0	0	0	0	d__Bacteria; p__Actinobacteriota; c__Actinobacteria; o__Frankiales; f__Sporichthyaceae
OTU382	0	0	0	1	1	0	0	0	0	d__Bacteria; p__Proteobacteria; c__Gammaproteobacteria; o__Pseudomonadales; f__Pseudomonadaceae; g__Pseudomonas
OTU383	0	0	0	1	0	0	0	0	0	d__Bacteria; p__Proteobacteria; c__Gammaproteobacteria; o__Burkholderiales; f__Burkholderiaceae; g__Cupriavidus
OTU384	0	0	0	2	0	0	0	0	0	d__Bacteria; p__Proteobacteria; c__Gammaproteobacteria; o__Enterobacterales; f__Erwiniaceae; g__Pantoea; s__Pantoea agglomerans
OTU385	0	0	0	0	0	0	0	0	0	d__Bacteria; p__Proteobacteria; c__Alphaproteobacteria; o__Rhizobiales; f__D05-2; g__norank; s__uncultured bacterium
OTU386	0	2	1	1	0	0	0	0	0	d__Bacteria; p__Proteobacteria; c__Gammaproteobacteria; o__Burkholderiales; f__Comamonadaceae
OTU387	0	0	0	0	0	1	0	0	0	d__Bacteria; p__Proteobacteria; c__Alphaproteobacteria; o__Sphingomonadales; f__Sphingomonadaceae; g__Sphingomonas; s__uncultured bacterium
OTU389	0	0	0	1	1	3	0	0	0	d__Bacteria; p__Proteobacteria; c__Alphaproteobacteria; o__Rhizobiales; f__Rhizobiaceae; g__Allorhizobium-Neorhizobium-Pararhizobium-Rhizobium
OTU390	0	1	0	0	0	0	0	0	0	d__Bacteria; p__Actinobacteriota; c__Actinobacteria; o__Propionibacteriales; f__Nocardioidaceae; g__Nocardioides
OTU391	0	0	0	0	0	0	0	0	2	d__Bacteria; p__Proteobacteria; c__Alphaproteobacteria; o__Rhizobiales; f__Rhizobiales Incertae Sedis; g__Bauldia; s__uncultured bacterium
OTU392	0	0	0	1	0	1	0	0	0	d__Bacteria; p__Proteobacteria; c__Alphaproteobacteria; o__Sphingomonadales; f__Sphingomonadaceae; g__Sphingomonas
OTU393	0	0	0	0	0	0	0	0	0	d__Bacteria; p__Proteobacteria; c__Gammaproteobacteria; o__Enterobacterales; f__Enterobacteriaceae; g__Cedecea
OTU394	0	0	0	0	0	0	0	0	0	d__Bacteria; p__Proteobacteria; c__Alphaproteobacteria; o__Acetobacterales; f__Acetobacteraceae; g__Roseomonas
OTU395	0	0	0	0	0	0	9	3	4	d__Bacteria; p__Proteobacteria; c__Gammaproteobacteria; o__Burkholderiales; f__Rhodocyclaceae; g__Dechloromonas; s__uncultured bacterium
OTU396	0	0	0	0	0	0	0	0	0	d__Bacteria; p__Proteobacteria; c__Gammaproteobacteria; o__Burkholderiales; f__Oxalobacteraceae; g__Massilia
OTU397	0	0	0	0	0	0	0	0	0	d__Bacteria; p__Actinobacteriota; c__Actinobacteria; o__Micrococcales; f__Microbacteriaceae; g__Microbacterium; s__uncultured bacterium
OTU398	0	0	0	2	1	1	0	0	0	d__Bacteria; p__Actinobacteriota; c__Actinobacteria; o__Frankiales; f__Geodermatophilaceae; g__Geodermatophilus
OTU400	0	0	0	1	1	2	0	0	0	d__Bacteria; p__Proteobacteria; c__Alphaproteobacteria; o__Sphingomonadales; f__Sphingomonadaceae; g__Sphingomonas
OTU401	0	0	0	0	0	0	0	0	0	d__Bacteria; p__Proteobacteria; c__Gammaproteobacteria; o__Enterobacterales; f__Enterobacteriaceae; g__Enterobacter; s__Enterobacter roggenkampii
OTU402	0	0	0	0	0	0	11	1	0	d__Bacteria; p__Actinobacteriota; c__Actinobacteria; o__Propionibacteriales; f__Propionibacteriaceae; g__Cutibacterium
OTU403	0	0	0	7	7	0	0	0	0	d__Bacteria; p__Proteobacteria; c__Gammaproteobacteria; o__Burkholderiales; f__Burkholderiaceae; g__Burkholderia-Caballeronia-Paraburkholderia; s__Burkholderia plantarii
OTU405	0	0	0	1	0	0	0	0	0	d__Bacteria; p__Proteobacteria; c__Alphaproteobacteria; o__Rhizobiales; f__Rhizobiaceae; g__Allorhizobium-Neorhizobium-Pararhizobium-Rhizobium
OTU406	1	1	3	0	0	0	0	0	12	d__Bacteria; p__Proteobacteria; c__Gammaproteobacteria; o__Burkholderiales; f__Gallionellaceae; g__Sideroxydans; s__uncultured bacterium
OTU408	0	0	0	2	0	0	0	0	0	d__Bacteria; p__Proteobacteria; c__Alphaproteobacteria; o__Azospirillales; f__Inquilinaceae; g__Inquilinus; s__uncultured bacterium
OTU409	0	0	0	0	0	0	0	0	0	d__Bacteria; p__Actinobacteriota; c__Actinobacteria; o__Corynebacteriales; f__Mycobacteriaceae; g__Mycobacterium
OTU410	0	0	0	0	1	0	0	0	0	d__Bacteria; p__Acidobacteriota; c__Acidobacteriae; o__Acidobacteriales; f__Acidobacteriaceae (Subgroup 1); g__Terriglobus; s__uncultured bacterium
OTU411	0	0	0	0	0	0	0	0	0	d__Bacteria; p__Proteobacteria; c__Alphaproteobacteria; o__Rhizobiales; f__Devosiaceae; g__Devosia
OTU412	0	0	3	0	0	0	1	17	0	d__Bacteria; p__Firmicutes; c__Bacilli; o__Bacillales; f__Planococcaceae; g__uncultured; s__Bacillus sp. FJAT-22090
OTU413	0	0	0	0	0	2	0	0	0	d__Bacteria; p__Proteobacteria; c__Alphaproteobacteria; o__Sphingomonadales; f__Sphingomonadaceae; g__Sphingobium; s__Sphingobium yanoikuyae
OTU414	0	0	0	1	0	0	0	0	0	d__Bacteria; p__Actinobacteriota; c__Actinobacteria; o__Micrococcales; f__Microbacteriaceae; g__Curtobacterium
OTU416	0	1	0	1	0	0	0	1	0	d__Bacteria; p__Proteobacteria; c__Gammaproteobacteria; o__Burkholderiales; f__Burkholderiaceae; g__Burkholderia-Caballeronia-Paraburkholderia
OTU417	0	2	0	0	0	0	1	0	1	d__Bacteria; p__Proteobacteria; c__Alphaproteobacteria; o__Rhizobiales; f__Xanthobacteraceae; g__Bradyrhizobium
OTU418	0	0	0	0	0	0	0	0	0	d__Bacteria; p__Proteobacteria; c__Alphaproteobacteria; o__Sphingomonadales; f__Sphingomonadaceae; g__Sphingomonas
OTU422	0	0	0	0	0	0	0	0	0	d__Bacteria; p__Proteobacteria; c__Gammaproteobacteria; o__Burkholderiales; f__Oxalobacteraceae; g__Massilia; s__uncultured bacterium
OTU424	0	0	0	0	0	5	0	0	0	d__Bacteria; p__Proteobacteria; c__Alphaproteobacteria; o__Rhizobiales; f__Beijerinckiaceae; g__uncultured; s__uncultured bacterium
OTU425	0	0	0	4	6	0	0	0	0	d__Bacteria; p__Proteobacteria; c__Gammaproteobacteria; o__Burkholderiales; f__Oxalobacteraceae; g__Massilia
OTU426	0	0	0	0	0	0	0	0	0	d__Bacteria; p__Proteobacteria; c__Alphaproteobacteria; o__Sphingomonadales; f__Sphingomonadaceae; g__Sphingomonas
OTU427	0	0	0	0	0	0	0	0	0	d__Bacteria; p__Proteobacteria; c__Alphaproteobacteria; o__Rhizobiales; f__Rhizobiaceae; g__Allorhizobium-Neorhizobium-Pararhizobium-Rhizobium
OTU428	0	0	0	0	1	4	0	0	0	d__Bacteria; p__Proteobacteria; c__Alphaproteobacteria; o__Rhizobiales; f__Methylopilaceae; g__uncultured
OTU431	1	1	3	0	0	0	0	3	8	d__Bacteria; p__Proteobacteria; c__Gammaproteobacteria; o__Burkholderiales; f__Gallionellaceae; g__Sideroxydans; s__uncultured bacterium
OTU432	0	0	0	0	0	0	0	0	0	d__Bacteria; p__Proteobacteria; c__Gammaproteobacteria; o__Burkholderiales; f__Oxalobacteraceae; g__Massilia; s__uncultured bacterium
OTU433	0	0	0	1	4	0	0	0	0	d__Bacteria; p__Actinobacteriota; c__Actinobacteria; o__Micrococcales; f__Microbacteriaceae; g__Curtobacterium
OTU434	0	0	0	0	0	0	0	0	0	d__Bacteria; p__Proteobacteria; c__Alphaproteobacteria; o__Acetobacterales; f__Acetobacteraceae; g__Roseomonas; s__uncultured bacterium
OTU435	0	0	0	0	0	3	0	0	0	d__Bacteria; p__Proteobacteria; c__Alphaproteobacteria; o__Rhizobiales; f__Beijerinckiaceae; g__Psychroglaciecola; s__uncultured bacterium
OTU436	0	0	0	0	0	0	0	0	0	d__Bacteria; p__Actinobacteriota; c__Actinobacteria; o__Kineosporiales; f__Kineosporiaceae; g__Kineosporia
OTU437	0	0	0	0	1	0	0	0	0	d__Bacteria; p__Actinobacteriota; c__Actinobacteria; o__Micrococcales; f__Microbacteriaceae; g__Galbitalea; s__uncultured bacterium
OTU439	0	0	0	0	0	0	0	0	0	d__Bacteria; p__Proteobacteria; c__Alphaproteobacteria; o__Rhizobiales; f__Rhizobiaceae; g__Aureimonas; s__uncultured bacterium
OTU440	0	0	0	0	1	0	0	0	0	d__Bacteria; p__Proteobacteria; c__Alphaproteobacteria; o__Sphingomonadales; f__Sphingomonadaceae; g__Novosphingobium; s__Novosphingobium resinovorum
OTU441	0	0	0	0	0	0	0	0	0	d__Bacteria; p__Proteobacteria; c__Alphaproteobacteria; o__Rhizobiales; f__Rhizobiaceae; g__Allorhizobium-Neorhizobium-Pararhizobium-Rhizobium
OTU442	0	0	0	0	0	0	0	0	0	d__Bacteria; p__Bacteroidota; c__Bacteroidia; o__Flavobacteriales; f__Flavobacteriaceae; g__Flavobacterium
OTU443	0	0	0	0	0	0	0	0	0	d__Bacteria; p__Proteobacteria; c__Gammaproteobacteria; o__Burkholderiales; f__Comamonadaceae; g__uncultured; s__uncultured bacterium
OTU444	0	0	0	0	0	0	5	0	0	d__Bacteria; p__Firmicutes; c__Bacilli; o__Lactobacillales; f__Streptococcaceae; g__Streptococcus; s__uncultured bacterium
OTU445	0	0	0	1	1	0	0	0	0	d__Bacteria; p__Proteobacteria; c__Alphaproteobacteria; o__Rhizobiales; f__Devosiaceae; g__Devosia; s__uncultured bacterium
OTU447	0	0	0	0	0	1	0	0	0	d__Bacteria; p__Proteobacteria; c__Alphaproteobacteria; o__Sphingomonadales; f__Sphingomonadaceae; g__Sphingomonas; s__metagenome
OTU448	0	2	1	0	0	3	0	3	0	d__Bacteria; p__Proteobacteria; c__Alphaproteobacteria; o__Sphingomonadales; f__Sphingomonadaceae; g__Sphingomonas; s__uncultured bacterium
OTU449	0	0	0	0	0	0	0	0	0	d__Bacteria; p__Actinobacteriota; c__Actinobacteria; o__Frankiales; f__Geodermatophilaceae; g__Geodermatophilus
OTU450	0	0	0	0	0	0	0	0	0	d__Bacteria; p__Proteobacteria; c__Alphaproteobacteria; o__Sphingomonadales; f__Sphingomonadaceae; g__Sphingomonas
OTU452	0	0	0	1	0	0	0	0	0	d__Bacteria; p__Proteobacteria; c__Gammaproteobacteria; o__Burkholderiales; f__Oxalobacteraceae; g__Noviherbaspirillum
OTU453	0	0	0	0	0	0	0	0	0	d__Bacteria; p__Actinobacteriota; c__Actinobacteria; o__Micrococcales; f__Microbacteriaceae; g__Herbiconiux
OTU454	0	0	0	0	0	0	0	0	0	d__Bacteria; p__Proteobacteria; c__Gammaproteobacteria; o__Pseudomonadales; f__Pseudomonadaceae; g__Pseudomonas
OTU455	0	0	0	0	0	0	0	0	0	d__Bacteria; p__Actinobacteriota; c__Actinobacteria; o__Frankiales; f__Acidothermaceae; g__Acidothermus; s__uncultured bacterium
OTU456	0	0	0	0	0	0	0	0	0	d__Bacteria; p__Proteobacteria; c__Alphaproteobacteria; o__Caulobacterales; f__Caulobacteraceae; g__Brevundimonas
OTU457	1	0	0	0	0	0	1	0	2	d__Bacteria; p__Actinobacteriota; c__Actinobacteria; o__Corynebacteriales; f__Corynebacteriaceae; g__Corynebacterium; s__uncultured bacterium
OTU458	0	0	0	1	0	0	0	0	0	d__Bacteria; p__Proteobacteria; c__Alphaproteobacteria; o__Rhizobiales; f__Rhizobiaceae; g__Allorhizobium-Neorhizobium-Pararhizobium-Rhizobium
OTU460	0	0	0	0	0	0	0	0	0	d__Bacteria; p__Proteobacteria; c__Gammaproteobacteria; o__Burkholderiales; f__Oxalobacteraceae; g__uncultured
OTU461	0	0	0	0	0	0	0	0	0	d__Bacteria; p__Proteobacteria; c__Gammaproteobacteria; o__Burkholderiales; f__Comamonadaceae
OTU462	0	0	0	1	0	0	0	0	0	d__Bacteria; p__Proteobacteria; c__Alphaproteobacteria; o__Sphingomonadales; f__Sphingomonadaceae; g__Sphingomonas
OTU463	0	0	0	0	0	0	0	1	0	d__Bacteria; p__Myxococcota; c__Polyangia; o__Polyangiales; f__Polyangiaceae; g__Pajaroellobacter
OTU465	0	1	0	1	0	0	0	0	0	d__Bacteria; p__Proteobacteria; c__Alphaproteobacteria; o__Rhizobiales; f__Rhizobiaceae; g__Aureimonas
OTU468	2	0	0	0	0	0	3	1	0	d__Bacteria; p__Proteobacteria; c__Gammaproteobacteria; o__Burkholderiales; f__Comamonadaceae; g__uncultured; s__uncultured bacterium
OTU469	0	7	0	0	0	0	7	0	0	d__Bacteria; p__Proteobacteria; c__Alphaproteobacteria; o__Caulobacterales; f__Caulobacteraceae; g__uncultured; s__uncultured bacterium
OTU471	0	0	0	13	1	0	0	0	0	d__Bacteria; p__Proteobacteria; c__Alphaproteobacteria; o__Sphingomonadales; f__Sphingomonadaceae; g__Novosphingobium
OTU472	2	0	0	0	0	0	0	0	7	d__Bacteria; p__Firmicutes; c__Bacilli; o__Bacillales; f__Sporolactobacillaceae; g__Scopulibacillus
OTU474	0	0	0	1	1	0	0	0	0	d__Bacteria; p__Proteobacteria; c__Gammaproteobacteria; o__Xanthomonadales; f__Xanthomonadaceae; g__Luteimonas; s__uncultured bacterium
OTU475	0	0	0	1	0	0	0	0	0	d__Bacteria; p__Actinobacteriota; c__Actinobacteria; o__Micrococcales; f__Microbacteriaceae; g__Microbacterium
OTU476	0	0	1	0	0	0	0	0	0	d__Bacteria; p__Proteobacteria; c__Alphaproteobacteria; o__Reyranellales; f__Reyranellaceae; g__Reyranella; s__uncultured bacterium
OTU477	0	0	0	3	10	1	0	0	0	d__Bacteria; p__Proteobacteria; c__Gammaproteobacteria; o__Pseudomonadales; f__Pseudomonadaceae; g__Pseudomonas; s__Pseudomonas putida
OTU478	0	0	0	0	1	1	0	0	0	d__Bacteria; p__Proteobacteria; c__Alphaproteobacteria; o__Sphingomonadales; f__Sphingomonadaceae; g__Novosphingobium
OTU480	0	0	0	0	0	0	0	0	0	d__Bacteria; p__Proteobacteria; c__Alphaproteobacteria; o__Rhizobiales; f__Beijerinckiaceae; g__uncultured
OTU482	0	0	0	0	0	2	0	0	0	d__Bacteria; p__Bacteroidota; c__Bacteroidia; o__Flavobacteriales; f__Flavobacteriaceae; g__Flavobacterium; s__uncultured bacterium
OTU483	0	0	0	0	0	1	0	0	0	d__Bacteria; p__Proteobacteria; c__Alphaproteobacteria; o__Rhizobiales; f__Rhizobiaceae; g__Allorhizobium-Neorhizobium-Pararhizobium-Rhizobium
OTU484	0	0	0	0	0	0	0	0	0	d__Bacteria; p__Proteobacteria; c__Alphaproteobacteria; o__Sphingomonadales; f__Sphingomonadaceae; g__Altererythrobacter; s__uncultured bacterium
OTU485	0	0	0	0	0	0	0	0	0	d__Bacteria; p__Proteobacteria; c__Alphaproteobacteria; o__Rhizobiales; f__Rhizobiaceae; g__Allorhizobium-Neorhizobium-Pararhizobium-Rhizobium
OTU486	0	0	0	0	0	0	0	0	0	d__Bacteria; p__Proteobacteria; c__Alphaproteobacteria; o__Azospirillales; f__Azospirillaceae; g__Azospirillum
OTU488	0	0	0	0	0	0	0	0	0	d__Bacteria; p__Proteobacteria; c__Alphaproteobacteria; o__Sphingomonadales; f__Sphingomonadaceae; g__Sphingomonas
OTU489	0	1	0	0	0	0	9	0	0	d__Bacteria; p__Proteobacteria; c__Alphaproteobacteria; o__Sphingomonadales; f__Sphingomonadaceae; g__Novosphingobium
OTU490	0	0	0	0	0	0	0	0	0	d__Bacteria; p__Proteobacteria; c__Alphaproteobacteria; o__Rhizobiales; f__Rhizobiaceae; g__Allorhizobium-Neorhizobium-Pararhizobium-Rhizobium
OTU491	0	1	0	0	0	0	0	0	0	d__Bacteria; p__Proteobacteria; c__Alphaproteobacteria; o__Rhizobiales; f__Beijerinckiaceae
OTU492	0	0	0	0	0	0	0	0	0	d__Bacteria; p__Proteobacteria; c__Alphaproteobacteria; o__Rhizobiales; f__Beijerinckiaceae; g__uncultured; s__uncultured bacterium
OTU494	0	0	0	0	2	0	0	0	0	d__Bacteria; p__Proteobacteria; c__Alphaproteobacteria; o__Sphingomonadales; f__Sphingomonadaceae; g__Sphingomonas
OTU495	0	0	0	0	0	0	0	0	0	d__Bacteria; p__Actinobacteriota; c__Actinobacteria; o__Streptomycetales; f__Streptomycetaceae; g__Streptomyces; s__Streptomyces griseoplanus
OTU496	0	0	0	0	0	2	0	0	0	d__Bacteria; p__Proteobacteria; c__Alphaproteobacteria; o__Acetobacterales; f__Acetobacteraceae; g__Acidisoma
OTU497	0	0	4	0	0	0	0	8	1	d__Bacteria; p__Proteobacteria; c__Gammaproteobacteria; o__Burkholderiales; f__Rhodocyclaceae; g__uncultured
OTU498	0	0	0	0	0	0	0	0	0	d__Bacteria; p__Proteobacteria; c__Alphaproteobacteria; o__Sphingomonadales; f__Sphingomonadaceae; g__Sphingomonas
OTU499	0	0	0	0	0	0	0	0	0	d__Bacteria; p__Proteobacteria; c__Gammaproteobacteria; o__Xanthomonadales; f__Xanthomonadaceae; g__Pseudoxanthomonas
OTU500	0	0	0	2	0	5	0	0	0	d__Bacteria; p__Proteobacteria; c__Gammaproteobacteria; o__Burkholderiales; f__Oxalobacteraceae; g__Massilia; s__uncultured bacterium
OTU501	0	0	0	1	0	0	0	0	0	d__Bacteria; p__Proteobacteria; c__Gammaproteobacteria; o__Pseudomonadales; f__Pseudomonadaceae; g__Pseudomonas
OTU502	0	0	0	1	0	0	0	0	0	d__Bacteria; p__Proteobacteria; c__Alphaproteobacteria; o__Rhizobiales; f__Rhizobiaceae; g__Allorhizobium-Neorhizobium-Pararhizobium-Rhizobium
OTU503	0	0	0	0	0	0	0	0	0	d__Bacteria; p__Actinobacteriota; c__Actinobacteria; o__Micrococcales; f__Microbacteriaceae; g__Herbiconiux
OTU505	0	0	0	0	0	1	0	0	0	d__Bacteria; p__Proteobacteria; c__Alphaproteobacteria; o__Rhizobiales; f__Beijerinckiaceae; g__Methylobacterium-Methylorubrum
OTU508	0	0	0	0	0	0	0	0	0	d__Bacteria; p__Actinobacteriota; c__Actinobacteria; o__Propionibacteriales; f__Nocardioidaceae; g__Nocardioides; s__uncultured bacterium
OTU509	0	0	0	0	0	0	0	0	0	d__Bacteria; p__Actinobacteriota; c__Actinobacteria; o__Frankiales; f__Nakamurellaceae; g__Nakamurella; s__uncultured bacterium
OTU510	0	9	0	0	0	0	0	0	3	d__Bacteria; p__Firmicutes; c__Bacilli; o__Thermoactinomycetales; f__Thermoactinomycetaceae; g__Thermoactinomyces; s__Thermoactinomyces intermedius
OTU511	0	0	0	3	4	0	0	0	0	d__Bacteria; p__Actinobacteriota; c__Actinobacteria; o__Frankiales; f__Cryptosporangiaceae; g__Cryptosporangium
OTU512	0	0	0	0	0	0	1	2	3	d__Bacteria; p__Proteobacteria; c__Gammaproteobacteria; o__Burkholderiales; f__Rhodocyclaceae; g__Zoogloea
OTU513	4	1	6	0	0	0	0	0	1	d__Bacteria; p__Nitrospirota; c__Nitrospiria; o__Nitrospirales; f__Nitrospiraceae; g__Nitrospira; s__uncultured bacterium
OTU515	0	0	0	1	0	0	0	0	0	d__Bacteria; p__Proteobacteria; c__Alphaproteobacteria; o__Caulobacterales; f__Caulobacteraceae; g__Phenylobacterium
OTU516	0	0	0	0	0	1	0	0	0	d__Bacteria; p__Proteobacteria; c__Alphaproteobacteria; o__Rhizobiales; f__Rhizobiaceae; g__uncultured; s__uncultured bacterium
OTU517	0	0	0	1	0	0	0	0	0	d__Bacteria; p__Proteobacteria; c__Alphaproteobacteria; o__Sphingomonadales; f__Sphingomonadaceae; g__Novosphingobium
OTU518	0	0	0	0	0	0	0	0	0	d__Bacteria; p__Proteobacteria; c__Alphaproteobacteria; o__Caulobacterales; f__Caulobacteraceae; g__Caulobacter; s__uncultured bacterium
OTU519	0	0	3	0	0	0	0	0	1	d__Bacteria; p__Proteobacteria; c__Gammaproteobacteria; o__Burkholderiales; f__Comamonadaceae; g__Comamonas
OTU520	0	0	1	0	0	0	0	6	0	d__Bacteria; p__Firmicutes; c__Bacilli; o__Bacillales; f__Planococcaceae; g__Psychrobacillus; s__Psychrobacillus sp.
OTU521	0	0	0	1	0	0	0	0	0	d__Bacteria; p__Proteobacteria; c__Alphaproteobacteria; o__Kiloniellales; f__Fodinicurvataceae; g__uncultured; s__uncultured bacterium
OTU522	0	0	0	0	0	0	0	0	0	d__Bacteria; p__Proteobacteria; c__Alphaproteobacteria; o__Sphingomonadales; f__Sphingomonadaceae; g__Novosphingobium; s__uncultured bacterium
OTU523	0	0	0	0	0	0	0	0	0	d__Bacteria; p__Actinobacteriota; c__Actinobacteria; o__Propionibacteriales; f__Propionibacteriaceae
OTU524	0	0	0	0	0	0	0	0	0	d__Bacteria; p__Proteobacteria; c__Alphaproteobacteria; o__Sphingomonadales; f__Sphingomonadaceae; g__Sphingomonas
OTU525	0	0	0	3	0	7	0	0	0	d__Bacteria; p__Proteobacteria; c__Gammaproteobacteria; o__Burkholderiales; f__Oxalobacteraceae; g__Noviherbaspirillum; s__uncultured bacterium
OTU526	0	0	0	0	0	0	0	0	0	d__Bacteria; p__Actinobacteriota; c__Actinobacteria; o__Frankiales; f__uncultured; g__norank; s__uncultured bacterium
OTU528	0	0	0	0	0	0	0	0	0	d__Bacteria; p__Actinobacteriota; c__Actinobacteria; o__Frankiales; f__Frankiaceae; g__Jatrophihabitans; s__uncultured bacterium
OTU529	0	0	0	0	0	8	0	0	0	d__Bacteria; p__Proteobacteria; c__Alphaproteobacteria; o__Sphingomonadales; f__Sphingomonadaceae; g__Novosphingobium; s__Novosphingobium fluoreni
OTU531	0	0	0	0	0	1	0	0	0	d__Bacteria; p__Proteobacteria; c__Alphaproteobacteria; o__Sphingomonadales; f__Sphingomonadaceae; g__Novosphingobium
OTU532	0	0	0	1	0	0	0	0	0	d__Bacteria; p__Proteobacteria; c__Gammaproteobacteria; o__Pseudomonadales; f__Pseudomonadaceae; g__Pseudomonas
OTU533	0	0	0	0	0	0	0	0	0	d__Bacteria; p__Proteobacteria; c__Alphaproteobacteria; o__Sphingomonadales; f__Sphingomonadaceae; g__Sphingomonas; s__uncultured bacterium
OTU535	0	0	0	0	0	0	0	0	0	d__Bacteria; p__Actinobacteriota; c__Actinobacteria; o__Propionibacteriales; f__Nocardioidaceae; g__Nocardioides; s__uncultured bacterium
OTU536	0	0	0	1	0	0	0	0	2	d__Bacteria; p__Proteobacteria; c__Gammaproteobacteria; o__Xanthomonadales; f__Xanthomonadaceae; g__Xanthomonas
OTU537	0	0	0	0	0	0	0	1	0	d__Bacteria; p__Actinobacteriota; c__Actinobacteria; o__Corynebacteriales; f__Corynebacteriaceae; g__Lawsonella; s__uncultured bacterium
OTU538	0	0	0	2	0	4	0	0	0	d__Bacteria; p__Proteobacteria; c__Gammaproteobacteria; o__Burkholderiales; f__Burkholderiaceae
OTU540	0	0	0	0	0	0	9	0	0	d__Bacteria; p__Actinobacteriota; c__Actinobacteria; o__Micrococcales; f__Micrococcaceae; g__Micrococcus; s__uncultured bacterium
OTU541	0	0	0	0	0	0	7	0	1	d__Bacteria; p__Proteobacteria; c__Gammaproteobacteria; o__Burkholderiales; f__Comamonadaceae; g__Alicycliphilus; s__Melaminivora alkalimesophila
OTU542	0	0	0	0	0	0	0	0	0	d__Bacteria; p__Proteobacteria; c__Alphaproteobacteria; o__Rhizobiales; f__Devosiaceae; g__Devosia; s__Devosia albogilva
OTU544	0	0	0	0	0	1	0	0	0	d__Bacteria; p__Actinobacteriota; c__Thermoleophilia; o__Solirubrobacterales; f__Solirubrobacteraceae; g__Patulibacter; s__Patulibacter minatonensis
OTU546	0	0	0	0	0	0	0	0	0	d__Bacteria; p__Proteobacteria; c__Gammaproteobacteria; o__Burkholderiales; f__Oxalobacteraceae; g__Massilia; s__uncultured bacterium
OTU547	0	0	0	0	0	0	0	0	0	d__Bacteria; p__Proteobacteria; c__Alphaproteobacteria; o__Acetobacterales; f__Acetobacteraceae; g__Roseomonas
OTU548	0	0	0	1	0	0	0	0	6	d__Bacteria; p__Proteobacteria; c__Alphaproteobacteria; o__Rhizobiales; f__Rhizobiaceae; g__Ochrobactrum
OTU549	0	0	0	0	0	0	0	0	0	d__Bacteria; p__Proteobacteria; c__Alphaproteobacteria; o__Rhizobiales; f__Devosiaceae; g__Devosia
OTU550	0	0	0	0	0	0	0	0	0	d__Bacteria; p__Proteobacteria; c__Alphaproteobacteria; o__Acetobacterales; f__Acetobacteraceae; g__Roseomonas
OTU551	0	0	0	0	0	0	0	0	0	d__Bacteria; p__Proteobacteria; c__Alphaproteobacteria; o__Sphingomonadales; f__Sphingomonadaceae; g__Sphingomonas; s__Sphingomonas panacis
OTU552	0	0	0	0	0	0	0	0	0	d__Bacteria; p__Proteobacteria; c__Gammaproteobacteria; o__Pseudomonadales; f__Pseudomonadaceae; g__Pseudomonas
OTU553	0	0	0	0	0	0	0	0	0	d__Bacteria; p__Proteobacteria; c__Alphaproteobacteria; o__Caulobacterales; f__Caulobacteraceae; g__uncultured; s__uncultured bacterium
OTU554	0	0	0	0	0	0	0	0	0	d__Bacteria; p__Gemmatimonadota; c__Longimicrobia; o__Longimicrobiales; f__Longimicrobiaceae; g__YC-ZSS-LKJ147
OTU555	0	0	0	4	2	0	0	0	0	d__Bacteria; p__Proteobacteria; c__Alphaproteobacteria; o__Sphingomonadales; f__Sphingomonadaceae; g__Sphingomonas; s__metagenome
OTU556	0	0	0	0	0	0	0	0	0	d__Bacteria; p__Abditibacteriota; c__Abditibacteria; o__Abditibacteriales; f__Abditibacteriaceae; g__Abditibacterium; s__uncultured bacterium
OTU557	0	0	2	0	0	0	0	0	1	d__Bacteria; p__Proteobacteria; c__Gammaproteobacteria; o__Burkholderiales; f__Methylophilaceae; g__Methylobacillus
OTU560	0	0	0	0	0	0	0	0	0	d__Bacteria; p__Proteobacteria; c__Alphaproteobacteria; o__Rhizobiales; f__Pleomorphomonadaceae; g__uncultured; s__uncultured bacterium
OTU561	0	0	1	0	0	0	6	0	1	d__Bacteria; p__Firmicutes; c__Bacilli; o__Bacillales; f__Planococcaceae; g__Paenisporosarcina
OTU563	0	0	0	0	2	0	0	0	0	d__Bacteria; p__Actinobacteriota; c__Actinobacteria; o__Frankiales; f__Geodermatophilaceae; g__Geodermatophilus
OTU564	0	0	0	0	0	0	0	0	0	d__Bacteria; p__Bacteroidota; c__Bacteroidia; o__Flavobacteriales; f__Flavobacteriaceae; g__Flavobacterium
OTU565	0	4	0	0	0	0	3	0	0	d__Bacteria; p__Proteobacteria; c__Gammaproteobacteria; o__Burkholderiales; f__Neisseriaceae; g__uncultured; s__uncultured bacterium
OTU566	4	0	3	0	0	0	1	0	0	d__Bacteria; p__Proteobacteria; c__Gammaproteobacteria; o__Burkholderiales; f__Sutterellaceae; g__uncultured; s__uncultured bacterium
OTU567	0	0	0	0	0	0	1	0	0	d__Bacteria; p__Firmicutes; c__Bacilli; o__Thermoactinomycetales; f__Thermoactinomycetaceae; g__Novibacillus; s__Novibacillus thermophilus
OTU570	0	0	0	2	0	0	0	0	0	d__Bacteria; p__Proteobacteria; c__Alphaproteobacteria; o__Caulobacterales; f__Caulobacteraceae; g__Phenylobacterium
OTU572	0	0	0	1	0	0	0	0	0	d__Bacteria; p__Actinobacteriota; c__Actinobacteria; o__Micrococcales; f__Microbacteriaceae; g__Cryobacterium
OTU573	0	0	0	0	1	0	0	0	0	d__Bacteria; p__Proteobacteria; c__Alphaproteobacteria; o__Acetobacterales; f__Acetobacteraceae; g__Acidiphilium; s__uncultured bacterium
OTU574	0	0	0	0	0	0	0	0	0	d__Bacteria; p__Actinobacteriota; c__Actinobacteria; o__Micrococcales; f__Microbacteriaceae; g__Schumannella; s__uncultured Microbacteriaceae bacterium
OTU575	0	1	0	0	1	0	0	0	0	d__Bacteria; p__Proteobacteria; c__Alphaproteobacteria; o__Rhizobiales; f__Beijerinckiaceae; g__Neo-b11; s__uncultured bacterium
OTU576	0	2	0	0	0	0	0	0	2	d__Bacteria; p__Firmicutes; c__Clostridia; o__Peptostreptococcales-Tissierellales; f__Family XI; g__Peptoniphilus
OTU577	0	1	0	0	1	0	0	0	0	d__Bacteria; p__Proteobacteria; c__Gammaproteobacteria; o__Burkholderiales; f__Oxalobacteraceae; g__uncultured
OTU578	0	0	0	0	0	0	0	0	0	d__Bacteria; p__Proteobacteria; c__Gammaproteobacteria; o__Burkholderiales; f__Oxalobacteraceae; g__Massilia; s__uncultured bacterium
OTU579	0	0	0	1	1	0	0	0	0	d__Bacteria; p__Proteobacteria; c__Alphaproteobacteria; o__Sphingomonadales; f__Sphingomonadaceae; g__Novosphingobium
OTU580	0	0	0	0	0	0	0	0	0	d__Bacteria; p__Proteobacteria; c__Alphaproteobacteria; o__Rhizobiales; f__Rhizobiaceae; g__Allorhizobium-Neorhizobium-Pararhizobium-Rhizobium
OTU581	0	0	0	0	0	0	0	0	0	d__Bacteria; p__Armatimonadota; c__Fimbriimonadia; o__Fimbriimonadales; f__Fimbriimonadaceae; g__norank; s__uncultured bacterium
OTU584	0	1	0	0	0	0	1	0	0	d__Bacteria; p__Proteobacteria; c__Alphaproteobacteria; o__Acetobacterales; f__Acetobacteraceae; g__Roseomonas
OTU585	0	0	0	0	0	0	0	0	0	d__Bacteria; p__Proteobacteria; c__Gammaproteobacteria; o__Enterobacterales; f__Erwiniaceae; g__Pantoea
OTU586	0	0	0	0	0	0	0	0	0	d__Bacteria; p__Proteobacteria; c__Alphaproteobacteria; o__Tistrellales; f__Geminicoccaceae; g__Geminicoccus
OTU587	0	0	0	5	1	0	0	0	0	d__Bacteria; p__Actinobacteriota; c__Actinobacteria; o__Micromonosporales; f__Micromonosporaceae; g__Catenuloplanes
OTU588	0	0	0	0	0	0	7	0	0	d__Bacteria; p__Proteobacteria; c__Gammaproteobacteria; o__Burkholderiales; f__Alcaligenaceae; g__Ampullimonas
OTU589	0	1	0	0	0	0	4	1	0	d__Bacteria; p__Proteobacteria; c__Alphaproteobacteria; o__Defluviicoccales; f__Defluviicoccaceae; g__Defluviicoccus; s__uncultured bacterium
OTU590	0	0	0	0	0	0	0	0	0	d__Bacteria; p__Bacteroidota; c__Bacteroidia; o__Flavobacteriales; f__Weeksellaceae; g__Chryseobacterium
OTU591	0	0	0	0	0	0	0	0	0	d__Bacteria; p__Actinobacteriota; c__Actinobacteria; o__Propionibacteriales; f__Nocardioidaceae; g__Marmoricola; s__uncultured bacterium
OTU592	0	0	0	1	0	0	0	0	0	d__Bacteria; p__Proteobacteria; c__Alphaproteobacteria; o__Sphingomonadales; f__Sphingomonadaceae; g__Sphingomonas
OTU593	0	0	0	0	1	0	0	0	0	d__Bacteria; p__Proteobacteria; c__Alphaproteobacteria; o__Rhizobiales; f__Rhizobiaceae; g__Allorhizobium-Neorhizobium-Pararhizobium-Rhizobium
OTU594	0	0	0	0	0	0	0	0	0	d__Bacteria; p__Actinobacteriota; c__Actinobacteria; o__Propionibacteriales; f__Nocardioidaceae; g__Nocardioides
OTU595	0	0	0	0	0	0	0	8	0	d__Bacteria; p__Proteobacteria; c__Alphaproteobacteria; o__Rhizobiales; f__Rhizobiaceae; g__Allorhizobium-Neorhizobium-Pararhizobium-Rhizobium; s__Rhizobium sp.
OTU596	0	0	0	0	0	0	0	0	0	d__Bacteria; p__Proteobacteria; c__Gammaproteobacteria; o__Burkholderiales; f__Aquaspirillaceae; g__Microvirgula; s__Microvirgula aerodenitrificans
OTU597	1	0	2	0	0	0	2	0	1	d__Bacteria; p__Proteobacteria; c__Gammaproteobacteria; o__HOC36; f__norank; g__norank; s__uncultured bacterium
OTU598	0	0	0	0	0	0	0	0	0	d__Bacteria; p__Proteobacteria; c__Alphaproteobacteria; o__Rhizobiales; f__Devosiaceae; g__Devosia; s__Devosia riboflavina
OTU600	0	0	0	0	0	0	0	0	1	d__Bacteria; p__Proteobacteria; c__Alphaproteobacteria; o__Rhizobiales; f__Beijerinckiaceae; g__uncultured; s__uncultured bacterium
OTU601	0	0	0	0	0	0	0	0	0	d__Bacteria; p__Proteobacteria; c__Alphaproteobacteria; o__Rhizobiales; f__Beijerinckiaceae; g__Methylorosula; s__uncultured bacterium
OTU603	0	0	0	0	0	0	0	0	0	d__Bacteria; p__Proteobacteria; c__Alphaproteobacteria; o__Sphingomonadales; f__Sphingomonadaceae; g__Sphingomonas
OTU604	0	0	0	0	0	0	2	0	1	d__Bacteria; p__Firmicutes; c__Bacilli; o__Bacillales; f__Bacillaceae; g__Bacillus; s__Bacillus pumilus
OTU605	0	0	0	0	0	0	2	0	0	d__Bacteria; p__Proteobacteria; c__Gammaproteobacteria; o__Burkholderiales; f__Neisseriaceae; g__Neisseria; s__Neisseria mucosa
OTU606	0	0	0	1	0	0	0	0	0	d__Bacteria; p__Proteobacteria; c__Alphaproteobacteria; o__Rhizobiales; f__uncultured; g__norank; s__uncultured bacterium
OTU608	0	0	0	0	0	0	1	0	0	d__Bacteria; p__Actinobacteriota; c__Actinobacteria; o__Micrococcales; f__Microbacteriaceae; g__Agrococcus; s__Agrococcus jejuensis
OTU609	2	0	0	0	0	0	1	0	0	d__Bacteria; p__Firmicutes; c__Bacilli; o__Lactobacillales; f__Lactobacillaceae; g__Lactiplantibacillus; s__Lactobacillus plantarum
OTU610	0	0	0	0	0	0	0	0	0	d__Bacteria; p__Actinobacteriota; c__Actinobacteria; o__Frankiales; f__Geodermatophilaceae; g__Geodermatophilus; s__Geodermatophilus siccatus
OTU611	0	0	0	0	0	0	0	0	0	d__Bacteria; p__Actinobacteriota; c__Actinobacteria; o__Corynebacteriales; f__Dietziaceae; g__Dietzia
OTU612	0	0	0	0	0	0	0	0	0	d__Bacteria; p__Proteobacteria; c__Alphaproteobacteria; o__Rhizobiales; f__Rhizobiaceae; g__Tianweitania
OTU613	0	0	0	0	0	1	0	0	0	d__Bacteria; p__Proteobacteria; c__Alphaproteobacteria; o__Sphingomonadales; f__Sphingomonadaceae; g__Sphingomonas; s__uncultured bacterium
OTU615	0	0	0	1	0	4	0	0	0	d__Bacteria; p__Proteobacteria; c__Gammaproteobacteria; o__Enterobacterales; f__Enterobacteriaceae
OTU617	0	0	0	0	1	0	0	0	0	d__Bacteria; p__Proteobacteria; c__Alphaproteobacteria; o__Sphingomonadales; f__Sphingomonadaceae; g__Sphingobium
OTU619	0	2	0	0	0	0	1	0	0	d__Bacteria; p__Firmicutes; c__Clostridia; o__Lachnospirales; f__Lachnospiraceae; g__uncultured; s__uncultured organism
OTU620	0	0	0	1	1	0	0	0	0	d__Bacteria; p__Chloroflexi; c__Chloroflexia; o__Chloroflexales; f__Roseiflexaceae; g__uncultured; s__uncultured bacterium
OTU622	0	0	0	0	0	0	0	0	0	d__Bacteria; p__Proteobacteria; c__Gammaproteobacteria; o__Enterobacterales; f__Pasteurellaceae; g__Pasteurella; s__Pasteurella multocida
OTU623	0	0	0	0	0	0	0	0	1	d__Bacteria; p__Desulfobacterota; c__Syntrophia; o__Syntrophales; f__uncultured; g__norank; s__uncultured bacterium
OTU625	0	0	0	0	0	0	0	0	0	d__Bacteria; p__Proteobacteria; c__Alphaproteobacteria; o__Acetobacterales; f__Acetobacteraceae; g__Belnapia
OTU626	0	0	0	0	0	0	0	0	0	d__Bacteria; p__Proteobacteria; c__Alphaproteobacteria; o__Rhizobiales
OTU627	0	0	0	0	0	0	0	0	0	d__Bacteria; p__Proteobacteria; c__Alphaproteobacteria; o__Acetobacterales; f__Acetobacteraceae; g__Roseomonas
OTU628	0	0	0	2	3	0	0	0	0	d__Bacteria; p__Actinobacteriota; c__Actinobacteria; o__Micromonosporales; f__Micromonosporaceae; g__Catenuloplanes; s__Catenuloplanes japonicus
OTU630	0	0	0	0	0	0	0	0	0	d__Bacteria; p__Proteobacteria; c__Alphaproteobacteria; o__Acetobacterales; f__Acetobacteraceae; g__Roseomonas
OTU633	0	0	0	0	0	0	0	0	0	d__Bacteria; p__Proteobacteria; c__Alphaproteobacteria; o__Sphingomonadales; f__Sphingomonadaceae; g__Sphingomonas
OTU635	0	0	0	0	0	0	0	0	0	d__Bacteria; p__Proteobacteria; c__Alphaproteobacteria; o__Rhizobiales; f__Beijerinckiaceae; g__uncultured; s__uncultured bacterium
OTU636	0	0	0	0	0	0	0	0	1	d__Bacteria; p__Bacteroidota; c__Bacteroidia; o__Flavobacteriales; f__Weeksellaceae; g__Chryseobacterium; s__Chryseobacterium soldanellicola
OTU639	0	0	0	0	0	0	0	0	1	d__Bacteria; p__Actinobacteriota; c__Actinobacteria; o__Micrococcales; f__Microbacteriaceae; g__Pseudoclavibacter
OTU641	0	0	0	0	0	0	6	0	0	d__Bacteria; p__Firmicutes; c__Clostridia; o__Peptostreptococcales-Tissierellales; f__Peptostreptococcaceae; g__[Eubacterium] yurii group; s__uncultured bacterium
OTU643	0	0	0	0	0	0	0	0	0	d__Bacteria; p__Proteobacteria; c__Alphaproteobacteria; o__Sphingomonadales; f__Sphingomonadaceae; g__Sphingomonas
OTU644	0	0	3	0	0	0	0	0	0	d__Bacteria; p__Proteobacteria; c__Gammaproteobacteria; o__Burkholderiales; f__B1-7BS; g__norank; s__uncultured bacterium
OTU645	0	0	0	0	0	0	0	3	2	d__Bacteria; p__Proteobacteria; c__Gammaproteobacteria; o__KF-JG30-C25; f__norank; g__norank; s__uncultured bacterium
OTU647	0	0	0	0	0	0	0	0	0	d__Bacteria; p__Proteobacteria; c__Alphaproteobacteria; o__Rhizobiales; f__Rhizobiaceae; g__Shinella
OTU648	0	0	0	0	0	0	0	0	0	d__Bacteria; p__Proteobacteria; c__Alphaproteobacteria; o__Rhizobiales
OTU649	0	0	0	0	1	0	0	0	0	d__Bacteria; p__Proteobacteria; c__Gammaproteobacteria; o__Pseudomonadales; f__Pseudomonadaceae; g__Pseudomonas
OTU650	0	0	0	0	0	0	0	0	0	d__Bacteria; p__Abditibacteriota; c__Abditibacteria; o__Abditibacteriales; f__Abditibacteriaceae; g__Abditibacterium; s__uncultured bacterium
OTU652	0	0	0	0	0	0	0	2	1	d__Bacteria; p__Bacteroidota; c__Bacteroidia; o__Bacteroidales; f__Bacteroidaceae; g__Bacteroides; s__Bacteroides fragilis
OTU653	0	0	0	0	0	2	0	0	0	d__Bacteria; p__Firmicutes; c__Bacilli; o__Lactobacillales; f__Lactobacillaceae; g__Pediococcus; s__Pediococcus acidilactici
OTU654	0	0	0	0	0	0	0	0	0	d__Bacteria; p__Firmicutes; c__Bacilli; o__Bacillales; f__Bacillaceae; g__Gracilibacillus
OTU655	0	0	0	0	1	0	0	0	0	d__Bacteria; p__Proteobacteria; c__Alphaproteobacteria; o__Rhizobiales; f__Rhizobiaceae
OTU657	0	6	0	0	0	0	0	0	0	d__Bacteria; p__Proteobacteria; c__Gammaproteobacteria; o__Burkholderiales; f__Comamonadaceae; g__Pseudorhodoferax
OTU658	0	0	0	0	0	0	1	0	2	d__Bacteria; p__Proteobacteria; c__Gammaproteobacteria; o__Pseudomonadales; f__Halomonadaceae; g__Halomonas
OTU660	0	0	0	0	0	0	1	0	0	d__Bacteria; p__Proteobacteria; c__Gammaproteobacteria; o__Pseudomonadales; f__Pseudomonadaceae; g__Pseudomonas
OTU661	0	0	0	0	0	0	4	0	0	d__Bacteria; p__Proteobacteria; c__Alphaproteobacteria; o__Sphingomonadales; f__Sphingomonadaceae; g__Novosphingobium; s__uncultured bacterium
OTU663	0	0	0	0	0	0	1	0	0	d__Bacteria; p__Firmicutes; c__Bacilli; o__Thermoactinomycetales; f__Thermoactinomycetaceae; g__Thermoflavimicrobium
OTU665	0	0	0	0	0	0	0	0	0	d__Bacteria; p__Chloroflexi; c__Anaerolineae; o__Ardenticatenales; f__Ardenticatenaceae; g__uncultured
OTU667	0	0	0	0	0	0	0	0	0	d__Bacteria; p__Proteobacteria; c__Alphaproteobacteria; o__Rhizobiales; f__Rhizobiaceae; g__Aureimonas
OTU668	0	0	0	0	0	0	0	0	0	d__Bacteria; p__Proteobacteria; c__Alphaproteobacteria; o__Rhizobiales; f__D05-2; g__norank
OTU669	0	0	0	4	0	0	0	0	0	d__Bacteria; p__Proteobacteria; c__Alphaproteobacteria; o__Rickettsiales; f__Mitochondria; g__norank; s__Syzygium luehmannii
OTU670	0	0	0	0	0	0	0	0	0	d__Bacteria; p__Proteobacteria; c__Alphaproteobacteria; o__Rhizobiales; f__Methylopilaceae; g__Methylopila
OTU671	0	0	0	0	0	0	0	0	1	d__Bacteria; p__Proteobacteria; c__Alphaproteobacteria; o__Sphingomonadales; f__Sphingomonadaceae; g__Porphyrobacter
OTU672	1	0	0	0	0	0	2	0	0	d__Bacteria; p__Firmicutes; c__Clostridia; o__Peptostreptococcales-Tissierellales; f__Peptostreptococcaceae; g__Romboutsia; s__uncultured bacterium
OTU676	0	0	0	0	4	0	0	0	0	d__Bacteria; p__Proteobacteria; c__Gammaproteobacteria; o__Burkholderiales; f__Burkholderiaceae; g__Pandoraea
OTU677	0	0	0	0	0	0	0	0	0	d__Bacteria; p__Proteobacteria; c__Alphaproteobacteria; o__Rhizobiales; f__Rhizobiaceae; g__Allorhizobium-Neorhizobium-Pararhizobium-Rhizobium
OTU678	0	3	0	0	0	0	0	0	1	d__Bacteria; p__Proteobacteria; c__Gammaproteobacteria; o__Burkholderiales; f__Rhodocyclaceae; g__Niveibacterium
OTU684	0	0	0	0	0	0	0	0	0	d__Bacteria; p__Chloroflexi; c__Ktedonobacteria; o__C0119; f__norank; g__norank; s__uncultured bacterium
OTU685	0	0	0	0	0	0	0	0	0	d__Bacteria; p__Proteobacteria; c__Gammaproteobacteria; o__Burkholderiales; f__Comamonadaceae; g__Polaromonas
OTU686	0	0	0	1	0	1	0	0	0	d__Bacteria; p__Proteobacteria; c__Alphaproteobacteria; o__Rhizobiales; f__Rhizobiaceae; g__Aureimonas
OTU687	0	0	0	0	0	0	0	0	0	d__Bacteria; p__Proteobacteria; c__Gammaproteobacteria; o__Pseudomonadales; f__Pseudomonadaceae; g__Pseudomonas
OTU688	0	0	0	0	0	0	0	0	0	d__Bacteria; p__Proteobacteria; c__Gammaproteobacteria; o__Enterobacterales; f__Erwiniaceae; g__Pantoea; s__Erwinia gerundensis
OTU689	0	1	0	0	0	0	0	0	0	d__Bacteria; p__Chloroflexi; c__Chloroflexia; o__Chloroflexales; f__Roseiflexaceae; g__uncultured; s__uncultured bacterium
OTU690	0	0	0	0	0	2	0	0	0	d__Bacteria; p__Proteobacteria; c__Gammaproteobacteria; o__Steroidobacterales; f__Steroidobacteraceae; g__uncultured
OTU692	0	0	0	0	0	2	2	0	0	d__Bacteria; p__Proteobacteria; c__Alphaproteobacteria; o__Sphingomonadales; f__Sphingomonadaceae; g__Sphingomonas
OTU693	0	0	0	0	0	0	0	0	0	d__Bacteria; p__Proteobacteria; c__Alphaproteobacteria; o__Rhizobiales; f__Beijerinckiaceae; g__uncultured; s__uncultured bacterium
OTU695	0	0	0	1	3	0	0	0	0	d__Bacteria; p__Proteobacteria; c__Alphaproteobacteria; o__Rhizobiales; f__Rhizobiaceae
OTU697	0	4	0	0	0	0	0	0	0	d__Bacteria; p__Proteobacteria; c__Gammaproteobacteria; o__Xanthomonadales; f__Xanthomonadaceae; g__Lysobacter; s__uncultured bacterium
OTU698	0	4	0	0	0	0	0	0	0	d__Bacteria; p__Firmicutes; c__Clostridia; o__Clostridiales; f__Clostridiaceae; g__Clostridium sensu stricto 1; s__uncultured bacterium
OTU700	0	0	0	0	0	0	0	0	0	d__Bacteria; p__Proteobacteria; c__Alphaproteobacteria; o__Rhizobiales; f__Rhizobiaceae; g__Pseudochrobactrum
OTU701	0	0	0	0	0	0	2	0	0	d__Bacteria; p__Firmicutes; c__Bacilli; o__Bacillales; f__Bacillaceae; g__uncultured; s__uncultured bacterium
OTU703	0	0	0	0	0	0	0	0	0	d__Bacteria; p__Actinobacteriota; c__Actinobacteria; o__Propionibacteriales; f__Nocardioidaceae; g__Marmoricola; s__uncultured bacterium
OTU706	0	0	0	2	0	0	0	0	0	d__Bacteria; p__Proteobacteria; c__Alphaproteobacteria; o__Sphingomonadales; f__Sphingomonadaceae; g__Sphingobium; s__Sphingobium amiense
OTU707	0	0	0	0	0	0	0	0	0	d__Bacteria; p__Proteobacteria; c__Alphaproteobacteria; o__Rhizobiales; f__Beijerinckiaceae; g__uncultured; s__uncultured bacterium
OTU709	0	0	0	0	0	0	3	0	0	d__Bacteria; p__Proteobacteria; c__Gammaproteobacteria; o__Salinisphaerales; f__Solimonadaceae; g__uncultured
OTU710	0	0	0	0	0	0	0	0	0	d__Bacteria; p__Proteobacteria; c__Gammaproteobacteria; o__Burkholderiales; f__Hydrogenophilaceae; g__Thiobacillus
OTU711	0	0	0	0	0	0	0	0	0	d__Bacteria; p__Proteobacteria; c__Alphaproteobacteria; o__Rhodobacterales; f__Rhodobacteraceae; g__Rubellimicrobium; s__uncultured bacterium
OTU712	0	2	0	0	0	0	0	0	0	d__Bacteria; p__Firmicutes; c__Bacilli; o__Bacillales; f__Bacillaceae; g__Bacillus
OTU715	1	0	0	0	0	0	0	0	3	d__Bacteria; p__Actinobacteriota; c__Actinobacteria; o__Micrococcales; f__Micrococcaceae; g__Kocuria
OTU716	0	0	0	1	0	4	0	0	0	d__Bacteria; p__Proteobacteria; c__Gammaproteobacteria; o__Pseudomonadales; f__Pseudomonadaceae; g__Pseudomonas
OTU717	1	0	0	0	0	0	2	0	0	d__Bacteria; p__Desulfobacterota; c__Syntrophia; o__Syntrophales; f__Syntrophaceae; g__Syntrophus; s__uncultured bacterium
OTU718	0	2	0	0	0	0	0	0	0	d__Bacteria; p__Proteobacteria; c__Gammaproteobacteria; o__Burkholderiales; f__Nitrosomonadaceae; g__Ellin6067; s__uncultured soil bacterium
OTU720	0	0	0	0	0	0	0	0	0	d__Bacteria; p__Proteobacteria; c__Alphaproteobacteria; o__Caulobacterales; f__Caulobacteraceae; g__Brevundimonas
OTU722	0	0	0	1	0	0	0	0	0	d__Bacteria; p__Proteobacteria; c__Alphaproteobacteria; o__Rhizobiales; f__Rhizobiaceae; g__Allorhizobium-Neorhizobium-Pararhizobium-Rhizobium
OTU724	0	0	0	0	0	0	0	0	0	d__Bacteria; p__Firmicutes; c__Bacilli; o__Lactobacillales; f__Lactobacillaceae; g__Limosilactobacillus
OTU725	0	0	0	0	0	0	0	0	4	d__Bacteria; p__Acidobacteriota; c__Holophagae; o__Subgroup 7; f__norank; g__norank; s__uncultured bacterium
OTU728	0	0	0	0	0	0	2	0	0	d__Bacteria; p__Bdellovibrionota; c__Bdellovibrionia; o__Bacteriovoracales; f__Bacteriovoracaceae; g__Peredibacter
OTU734	0	0	0	0	0	0	0	0	0	d__Bacteria; p__Actinobacteriota; c__Actinobacteria; o__Propionibacteriales; f__Nocardioidaceae; g__Nocardioides; s__uncultured bacterium
OTU735	0	0	0	0	0	0	0	0	0	d__Bacteria; p__Proteobacteria; c__Alphaproteobacteria; o__Rhodobacterales; f__Rhodobacteraceae; g__Rubellimicrobium; s__uncultured bacterium
OTU736	0	0	0	0	0	0	0	4	0	d__Bacteria; p__Firmicutes; c__Bacilli; o__Paenibacillales; f__Paenibacillaceae; g__Paenibacillus
OTU737	0	1	3	0	0	0	0	0	0	d__Bacteria; p__Proteobacteria; c__Gammaproteobacteria; o__Burkholderiales; f__Rhodocyclaceae; g__Sulfuritalea; s__uncultured bacterium
OTU738	0	0	0	0	0	0	0	0	0	d__Bacteria; p__Proteobacteria; c__Gammaproteobacteria; o__Burkholderiales; f__Burkholderiaceae; g__Lautropia; s__uncultured bacterium
OTU739	0	0	0	0	0	0	0	0	0	d__Bacteria; p__Actinobacteriota; c__Actinobacteria; o__Frankiales; f__uncultured; g__norank
OTU740	0	1	0	0	0	0	0	0	0	d__Bacteria; p__Proteobacteria; c__Alphaproteobacteria; o__Rhizobiales; f__Beijerinckiaceae; g__alphaI cluster; s__metagenome
OTU742	4	0	0	0	0	0	0	0	0	d__Bacteria; p__Actinobacteriota; c__Actinobacteria; o__Micrococcales; f__Intrasporangiaceae; g__Tetrasphaera
OTU743	0	0	0	0	0	0	0	0	0	d__Bacteria; p__Actinobacteriota; c__Acidimicrobiia; o__uncultured; f__norank; g__norank; s__uncultured bacterium
OTU744	0	3	0	0	0	0	0	0	0	d__Bacteria; p__Firmicutes; c__Clostridia; o__Oscillospirales; f__Hungateiclostridiaceae; g__uncultured; s__uncultured bacterium
OTU746	0	0	0	0	0	0	0	0	0	d__Bacteria; p__Proteobacteria; c__Alphaproteobacteria; o__Rhizobiales; f__Rhizobiaceae; g__Ochrobactrum
OTU750	0	0	0	0	0	0	0	0	0	d__Bacteria; p__Proteobacteria; c__Gammaproteobacteria; o__Acidiferrobacterales; f__Acidiferrobacteraceae; g__Sulfurifustis
OTU756	0	0	3	0	0	0	0	0	0	d__Bacteria; p__Proteobacteria; c__Alphaproteobacteria; o__Rhizobiales; f__Xanthobacteraceae
OTU758	0	0	0	0	0	0	0	0	0	d__Bacteria; p__Proteobacteria; c__Gammaproteobacteria; o__Burkholderiales; f__Oxalobacteraceae; g__uncultured; s__uncultured bacterium
OTU759	0	1	0	0	0	0	0	0	0	d__Bacteria; p__Deinococcota; c__Deinococci; o__Deinococcales; f__Deinococcaceae; g__Deinococcus; s__Deinococcus sp. NW-56
OTU760	0	0	0	0	0	0	0	0	0	d__Bacteria; p__Proteobacteria; c__Alphaproteobacteria; o__Caulobacterales; f__Caulobacteraceae; g__uncultured; s__uncultured bacterium
OTU761	0	0	0	0	1	0	0	0	0	d__Bacteria; p__Proteobacteria; c__Alphaproteobacteria; o__Sphingomonadales; f__Sphingomonadaceae; g__Novosphingobium
OTU762	0	0	0	0	0	0	0	0	0	d__Bacteria; p__Proteobacteria; c__Alphaproteobacteria; o__Rhizobiales; f__Beijerinckiaceae; g__uncultured; s__uncultured bacterium
OTU763	0	0	0	0	0	0	0	1	0	d__Bacteria; p__Actinobacteriota; c__Actinobacteria; o__Corynebacteriales; f__Corynebacteriaceae; g__Corynebacterium; s__Corynebacterium stationis
OTU766	0	0	0	1	1	0	0	0	0	d__Bacteria; p__MBNT15; c__norank; o__norank; f__norank; g__norank
OTU767	0	0	0	0	0	0	0	0	0	d__Bacteria; p__Bacteroidota; c__Bacteroidia; o__Flavobacteriales; f__Flavobacteriaceae; g__Flavobacterium
OTU768	0	0	0	0	0	0	0	0	0	d__Bacteria; p__Bdellovibrionota; c__Bdellovibrionia; o__Bdellovibrionales; f__Bdellovibrionaceae; g__Bdellovibrio; s__uncultured bacterium
OTU770	0	0	0	0	0	0	4	0	0	d__Bacteria; p__Desulfobacterota; c__Syntrophia; o__Syntrophales; f__Syntrophaceae; g__Syntrophus; s__uncultured bacterium
OTU772	0	0	1	0	0	0	0	0	0	d__Bacteria; p__Desulfobacterota; c__Desulfobacteria; o__Desulfobacterales; f__Desulfosarcinaceae; g__Sva0081 sediment group
OTU773	0	0	3	0	0	0	0	0	0	d__Bacteria; p__Proteobacteria; c__Alphaproteobacteria
OTU774	0	0	0	0	0	0	0	0	0	d__Bacteria; p__Proteobacteria; c__Gammaproteobacteria; o__Burkholderiales; f__Oxalobacteraceae; g__Massilia
OTU776	0	0	0	0	0	0	3	0	0	d__Bacteria; p__Proteobacteria; c__Alphaproteobacteria; o__Rickettsiales; f__Mitochondria; g__norank
OTU777	0	0	0	3	0	0	0	0	0	d__Bacteria; p__Proteobacteria; c__Alphaproteobacteria; o__Rhizobiales; f__Rhizobiaceae; g__Allorhizobium-Neorhizobium-Pararhizobium-Rhizobium
OTU779	0	0	0	0	0	0	0	2	0	d__Bacteria; p__Proteobacteria; c__Alphaproteobacteria; o__Rhizobiales; f__Xanthobacteraceae; g__Bradyrhizobium
OTU783	0	0	0	1	0	0	0	0	0	d__Bacteria; p__Proteobacteria; c__Alphaproteobacteria; o__Rhizobiales; f__Rhizobiaceae
OTU786	0	0	0	0	0	3	0	0	0	d__Bacteria; p__Bacteroidota; c__Bacteroidia; o__Flavobacteriales; f__Flavobacteriaceae; g__Flavobacterium
OTU788	0	0	0	0	0	0	0	0	0	d__Bacteria; p__Firmicutes; c__Clostridia; o__Clostridiales; f__Clostridiaceae; g__Clostridium sensu stricto 13; s__uncultured bacterium
OTU789	0	0	1	0	0	0	0	0	0	d__Bacteria; p__Proteobacteria; c__Gammaproteobacteria; o__Burkholderiales; f__Rhodocyclaceae; g__uncultured; s__uncultured bacterium
OTU790	0	0	0	0	0	0	0	0	0	d__Bacteria; p__Proteobacteria; c__Alphaproteobacteria; o__Rhizobiales; f__Beijerinckiaceae; g__uncultured; s__uncultured bacterium
OTU798	0	0	0	0	0	0	0	0	0	d__Bacteria; p__Firmicutes; c__Clostridia; o__Lachnospirales; f__Lachnospiraceae; g__Fusicatenibacter; s__uncultured bacterium
OTU799	0	0	0	0	0	0	0	0	0	d__Bacteria; p__Gemmatimonadota; c__Gemmatimonadetes; o__Gemmatimonadales; f__Gemmatimonadaceae; g__uncultured; s__uncultured bacterium
OTU800	0	0	0	0	0	0	0	0	0	d__Bacteria; p__Firmicutes; c__Clostridia; o__Christensenellales; f__Christensenellaceae; g__Christensenellaceae R-7 group; s__uncultured bacterium
OTU807	0	0	0	0	0	0	2	0	0	d__Bacteria; p__Acidobacteriota; c__Acidobacteriae; o__Acidobacteriales; f__uncultured; g__norank; s__uncultured Acidobacteria bacterium
OTU808	1	0	1	0	0	0	0	0	0	d__Bacteria; p__Proteobacteria; c__Gammaproteobacteria; o__Burkholderiales; f__Nitrosomonadaceae; g__mle1-7
OTU810	0	0	0	0	0	0	0	0	0	d__Bacteria; p__Proteobacteria; c__Alphaproteobacteria; o__Sphingomonadales; f__Sphingomonadaceae; g__Sphingomonas
OTU811	0	0	0	0	0	0	0	0	0	d__Bacteria; p__Proteobacteria; c__Alphaproteobacteria; o__Tistrellales; f__Geminicoccaceae; g__Candidatus Alysiosphaera; s__uncultured bacterium
OTU813	0	0	0	0	0	0	3	0	0	d__Bacteria; p__Firmicutes; c__Clostridia; o__Peptostreptococcales-Tissierellales; f__Family XI; g__Anaerococcus; s__uncultured bacterium
OTU814	0	0	0	0	0	0	0	0	0	d__Bacteria; p__Proteobacteria; c__Alphaproteobacteria; o__Rhizobiales; f__Pleomorphomonadaceae; g__Chthonobacter
OTU815	0	0	0	0	0	0	0	0	0	d__Bacteria; p__Proteobacteria; c__Alphaproteobacteria; o__Sphingomonadales; f__Sphingomonadaceae; g__Sphingobium
OTU819	0	0	0	0	0	1	0	0	0	d__Bacteria; p__Proteobacteria; c__Gammaproteobacteria; o__Methylococcales; f__Methylococcaceae; g__Methyloparacoccus; s__uncultured bacterium
OTU820	0	0	0	0	0	2	0	0	0	d__Bacteria; p__Proteobacteria; c__Alphaproteobacteria; o__Sphingomonadales; f__Sphingomonadaceae; g__Sphingomonas; s__uncultured bacterium
OTU821	0	0	0	0	0	0	0	0	0	d__Bacteria; p__Proteobacteria; c__Alphaproteobacteria; o__Puniceispirillales; f__Puniceispirillales Incertae Sedis; g__Constrictibacter; s__uncultured bacterium
OTU822	1	0	0	0	0	0	0	0	0	d__Bacteria; p__Proteobacteria; c__Alphaproteobacteria; o__Rhizobiales; f__Methyloligellaceae; g__uncultured; s__uncultured bacterium
OTU823	0	0	0	0	0	0	0	0	0	d__Bacteria; p__Proteobacteria; c__Alphaproteobacteria; o__Rhizobiales; f__Rhizobiaceae; g__Allorhizobium-Neorhizobium-Pararhizobium-Rhizobium; s__Neorhizobium sp. SOG26
OTU824	0	0	0	0	0	0	0	0	0	d__Bacteria; p__Proteobacteria; c__Alphaproteobacteria; o__Rhizobiales; f__Beijerinckiaceae; g__Methylobacterium-Methylorubrum
OTU825	0	0	0	0	0	0	0	2	0	d__Bacteria; p__Proteobacteria; c__Gammaproteobacteria; o__Burkholderiales; f__Comamonadaceae; g__Ramlibacter; s__Ramlibacter tataouinensis
OTU826	0	0	0	0	0	0	0	0	0	d__Bacteria; p__Actinobacteriota; c__Acidimicrobiia; o__Microtrichales; f__Microtrichaceae; g__uncultured; s__uncultured bacterium
OTU832	0	0	0	0	0	0	0	0	0	d__Bacteria; p__Actinobacteriota; c__Actinobacteria; o__Micrococcales; f__Microbacteriaceae; g__Lysinimonas
OTU835	0	0	2	0	0	0	0	0	0	d__Bacteria; p__Nitrospirota; c__Thermodesulfovibrionia; o__uncultured; f__norank; g__norank; s__uncultured bacterium
OTU839	0	0	0	2	0	0	0	0	0	d__Bacteria; p__Proteobacteria; c__Alphaproteobacteria; o__Sphingomonadales; f__Sphingomonadaceae
OTU841	0	0	0	0	0	0	0	0	0	d__Bacteria; p__Firmicutes; c__Bacilli; o__Bacillales; f__Bacillaceae; g__Bacillus; s__Bacillus thermoamylovorans
OTU845	0	0	0	0	0	0	0	0	2	d__Bacteria; p__Actinobacteriota; c__Thermoleophilia; o__Gaiellales; f__Gaiellaceae; g__Gaiella; s__uncultured bacterium
OTU850	0	0	0	0	0	0	0	0	2	d__Bacteria; p__Proteobacteria; c__Gammaproteobacteria; o__Burkholderiales; f__B1-7BS; g__norank
OTU854	0	0	0	0	0	0	0	0	2	d__Bacteria; p__Bacteroidota; c__Kryptonia; o__Kryptoniales; f__BSV26; g__norank; s__uncultured bacterium
OTU857	0	0	2	0	0	0	0	0	0	d__Bacteria; p__Elusimicrobiota; c__Lineage IIb; o__norank; f__norank; g__norank; s__uncultured bacterium
OTU859	0	0	0	0	0	0	0	0	2	d__Bacteria; p__Firmicutes; c__Clostridia; o__Lachnospirales; f__Lachnospiraceae; g__Herbinix; s__Herbinix luporum
OTU863	0	0	0	0	0	0	0	0	2	d__Bacteria; p__Proteobacteria; c__Gammaproteobacteria; o__Burkholderiales; f__Comamonadaceae; g__uncultured; s__uncultured bacterium
OTU866	0	0	2	0	0	0	0	0	0	d__Bacteria; p__Proteobacteria; c__Gammaproteobacteria; o__Methylococcales; f__Methylococcaceae; g__Candidatus Methylospira
OTU871	0	0	0	0	0	0	0	2	0	d__Bacteria; p__Planctomycetota; c__vadinHA49; o__norank; f__norank; g__norank; s__uncultured bacterium
OTU873	0	0	0	0	0	0	0	0	0	d__Bacteria; p__Proteobacteria; c__Gammaproteobacteria; o__Enterobacterales; f__Erwiniaceae; g__Erwinia
OTU876	0	0	0	0	0	0	0	0	0	d__Bacteria; p__Gemmatimonadota; c__Longimicrobia; o__Longimicrobiales; f__Longimicrobiaceae; g__Longimicrobium; s__uncultured bacterium
OTU878	0	0	0	0	0	2	0	0	0	d__Bacteria; p__Actinobacteriota; c__Actinobacteria; o__Actinomycetales; f__Actinomycetaceae; g__Trueperella; s__uncultured bacterium
OTU887	0	2	0	0	0	0	0	0	0	d__Bacteria; p__Proteobacteria; c__Alphaproteobacteria; o__Rhizobiales; f__Xanthobacteraceae; g__uncultured
OTU888	0	0	0	0	0	0	0	0	0	d__Bacteria; p__Proteobacteria; c__Alphaproteobacteria; o__Rhizobiales
OTU891	0	0	0	0	0	2	0	0	0	d__Bacteria; p__Proteobacteria; c__Gammaproteobacteria; o__Burkholderiales; f__Rhodocyclaceae; g__Denitratisoma; s__uncultured bacterium
OTU892	0	0	2	0	0	0	0	0	0	d__Bacteria; p__Acidobacteriota; c__Thermoanaerobaculia; o__Thermoanaerobaculales; f__Thermoanaerobaculaceae; g__Subgroup 10; s__uncultured bacterium
OTU895	0	0	2	0	0	0	0	0	0	d__Bacteria; p__Proteobacteria; c__Gammaproteobacteria; o__Xanthomonadales; f__Rhodanobacteraceae; g__Ahniella; s__uncultured bacterium
OTU897	0	0	0	0	0	0	0	0	0	d__Bacteria; p__Proteobacteria; c__Alphaproteobacteria; o__Caulobacterales; f__Caulobacteraceae; g__uncultured; s__metagenome
OTU899	0	0	0	0	0	0	0	0	0	d__Bacteria; p__Proteobacteria; c__Alphaproteobacteria; o__Sphingomonadales; f__Sphingomonadaceae; g__Sphingomonas; s__uncultured bacterium
OTU903	0	0	0	0	0	0	0	0	1	d__Bacteria; p__Proteobacteria; c__Alphaproteobacteria; o__Sphingomonadales; f__Sphingomonadaceae; g__Sphingomonas; s__uncultured bacterium
OTU904	0	0	0	0	0	0	0	0	0	d__Bacteria; p__Chloroflexi; c__Ktedonobacteria; o__C0119; f__norank; g__norank; s__uncultured bacterium
OTU906	0	0	0	0	0	0	0	0	2	d__Bacteria; p__Proteobacteria; c__Alphaproteobacteria; o__Paracaedibacterales; f__Paracaedibacteraceae; g__uncultured; s__uncultured bacterium
OTU907	0	0	0	0	0	0	0	0	0	d__Bacteria; p__Actinobacteriota; c__Actinobacteria; o__Micrococcales; f__Microbacteriaceae; g__Microbacterium; s__Microbacterium arborescens
OTU908	0	0	2	0	0	0	0	0	0	d__Bacteria; p__Proteobacteria; c__Gammaproteobacteria; o__Burkholderiales; f__B1-7BS; g__norank; s__uncultured beta proteobacterium
OTU911	0	0	1	0	0	0	0	0	0	d__Bacteria; p__Proteobacteria; c__Gammaproteobacteria; o__Burkholderiales; f__Nitrosomonadaceae; g__mle1-7; s__uncultured bacterium
OTU912	0	0	2	0	0	0	0	0	0	d__Bacteria; p__Acidobacteriota; c__Holophagae; o__Subgroup 7; f__norank; g__norank; s__uncultured bacterium
OTU917	0	0	0	0	0	2	0	0	0	d__Bacteria; p__Proteobacteria; c__Gammaproteobacteria; o__Burkholderiales; f__Oxalobacteraceae; g__Massilia
OTU920	2	0	0	0	0	0	0	0	0	d__Bacteria; p__Proteobacteria; c__Alphaproteobacteria; o__Rhizobiales; f__Xanthobacteraceae; g__Bradyrhizobium
OTU921	0	0	0	0	0	0	0	0	2	d__Bacteria; p__Proteobacteria; c__Alphaproteobacteria; o__Rhizobiales; f__A0839; g__norank; s__uncultured bacterium
OTU922	0	0	1	0	0	0	0	0	0	d__Bacteria; p__Proteobacteria; c__Gammaproteobacteria; o__Burkholderiales; f__Nitrosomonadaceae; g__mle1-7; s__uncultured bacterium
OTU923	0	0	0	0	0	2	0	0	0	d__Bacteria; p__Acidobacteriota; c__Acidobacteriae; o__Acidobacteriales; f__Acidobacteriaceae (Subgroup 1)
OTU926	0	0	0	0	0	2	0	0	0	d__Bacteria; p__Proteobacteria; c__Gammaproteobacteria; o__Burkholderiales; f__Burkholderiaceae; g__Burkholderia-Caballeronia-Paraburkholderia
