# Supplementary material for: Emerald Ash Borer Infestation-Induced Elevated Negative Correlations and Core Genera Shift in the Endophyte Community of Fraxinus bungeana
Source: Insects. 2024 Jul 14;15(7):534. doi: 10.3390/insects15070534 (PMC11277034; doi:10.3390/insects15070534)
Supplement: Supplementary file 1 [file insects-15-00534-s001.zip › Table S2.xls]

## Sheet: Table S2
Table S2 The list of identified 395 fungal genera from the nine samples.
#OTU ID	CP1	CP2	CP3	UP1	UP2	UP3	IP1	IP2	IP3
Abrothallus	0	0	0	0	0	1	0	0	0
Acaromyces	15	0	0	1	19	0	8	0	1
Acaulium	0	29	0	0	0	0	0	0	0
Achroceratosphaeria	0	0	0	0	0	0	0	0	6
Acremonium	191	83	53	2	93	44	31	154	11
Acrocalymma	0	0	0	0	0	0	0	70	0
Acrodontium	0	0	44	0	0	0	0	0	0
Acrophialophora	0	0	1	0	0	1	0	0	13
Aculeata	29	0	1	1	10	107	10	0	33
Albifimbria	0	0	4	1	0	0	0	10	0
Allocryptovalsa	0	3	3	0	1	2	3	2	13
Alternaria	763	186	76	126	239	169	979	89	490
Anthostomelloides	0	0	0	0	0	0	0	0	7
Aplosporella	0	0	0	0	25	0	7	0	0
Apodus	0	0	0	0	0	0	0	71	0
Apophysomyces	0	0	0	0	0	0	0	0	8
Archaeorhizomyces	0	0	1	0	0	0	0	0	0
Arthopyrenia	0	0	11	0	0	2	0	0	0
Arthrobotrys	0	0	0	0	1	0	0	0	0
Arthrocladium	0	0	0	0	0	0	0	0	1
Arxiella	0	0	1	2	0	0	1	0	6
Ascobolus	0	0	1	0	2	1	0	0	0
Ascochyta	0	0	0	0	0	0	1	0	4
Ascodesmis	0	0	0	0	1	0	0	0	0
Ascosphaera	56	0	8	2	0	0	0	0	9
Ascotaiwania	0	0	34	0	0	0	17	0	4
Aspergillus	8	123	53	8	1721	2	1	166	0
Atractiella	0	0	1	0	0	0	0	0	0
Aureobasidium	209	135	303	16	79	97	30	277	125
Austroafricana	0	0	0	0	0	0	0	8	0
Barbatosphaeria	0	0	0	0	0	1	0	0	4
Bartalinia	2	0	0	0	0	0	1	0	0
Beauveria	0	2	0	0	0	0	0	0	0
Bezerromyces	0	0	0	0	0	0	1	0	0
Biatriospora	0	0	0	0	0	0	1	0	0
Bipolaris	0	0	0	0	1	0	2	0	0
Blumeria	0	50	4	0	8	4	1	1	2
Botryosphaeria	266	1	29	10	241	305	3374	43	7429
Botryotrichum	28	0	7	16	135	19	2	7	7
Botrytis	0	0	0	0	1	0	0	6	0
Bradymyces	1429	6304	3981	3893	7920	736	18	127	37
Buckleyzyma	0	12	2	32	1	0	1	0	3
Byssochlamys	0	0	1	0	0	0	0	0	0
Calcarisporiella	0	0	0	0	0	0	0	0	2
Calycina	1	443	2	32	2	0	4	16	4
Camarographium	1	0	0	0	0	0	1	0	1
Camarosporidiella	1	0	0	0	1	0	1	0	0
Camarosporium	0	0	0	0	0	0	2	0	0
Camposporium	0	0	0	0	0	0	4	0	0
Camptophora	0	0	1	0	0	0	0	0	0
Candida	0	32	1	0	0	1	0	84	0
Capnobotryella	710	4958	258	0	3	4	1	58	0
Capronia	12	0	15	0	1	0	5	0	0
Catenulostroma	0	0	0	0	10	0	0	0	0
Cephaliophora	0	0	0	0	0	0	1	0	0
Cercophora	134	0	77	66	2	6	0	0	0
Cercospora	0	0	1	0	2	0	0	0	0
Chaetomium	200	44	27	55	3	2	3	136	9
Chaetosphaeronema	0	0	1	0	0	0	0	0	0
Chalara	1	0	1	0	67	0	0	0	1
Cheilymenia	0	0	3	0	0	0	0	0	0
Chloridium	0	0	2	0	0	1	0	0	0
Chrysosporium	0	34	0	0	0	0	0	0	0
Cladophialophora	0	0	39	0	0	0	0	0	0
Cladorrhinum	0	0	2	0	0	0	0	0	0
Cladosporium	685	450	376	214	112	153	304	711	3433
Clavaria	80	0	0	0	0	0	0	0	0
Clonostachys	0	0	2	0	0	0	0	0	6
Colacogloea	10	10	1	8	2	19	13	0	8
Colletotrichum	0	4	0	0	0	1	1	34	0
Comoclathris	0	0	0	0	0	0	0	0	1
Coniochaeta	5	60	1	0	0	0	0	8	0
Coniophora	0	0	0	0	3	0	0	0	0
Coniosporium	1	0	0	0	4	0	0	0	0
Coniothyrium	115	539	113	34	187	409	114	369	635
Conocybe	0	0	0	0	0	1	0	0	2
Coprinellus	0	0	0	0	0	0	0	3	0
Corallomycetella	162	0	0	1	0	0	0	0	0
Cordana	0	0	0	0	1	0	0	0	0
Coronophora	0	0	0	0	0	12	0	0	0
Corynespora	51	1	11	74	42	54	78	8	54
Cryptococcus	106	30	26	0	2	6	212	19	256
Cryptodiscus	1	0	0	0	23	0	0	0	0
Cryptovalsa	0	0	0	0	0	1	0	0	0
Curvibasidium	0	0	0	0	7	4	0	0	0
Curvularia	3	36	3	1	0	0	0	81	4
Cyberlindnera	0	4743	40	0	0	40	1	8998	5
Cylindrium	0	0	0	0	0	0	3	0	1
Cyphellophora	97	48	88	29	70	0	0	0	0
Cystofilobasidium	0	22	0	0	0	0	1	0	22
Cystolepiota	0	6	0	0	0	0	0	0	0
Cytospora	6	0	2	1	2	2	3	0	1
Dactylella	86	0	1	0	0	0	0	0	0
Dactylonectria	0	0	45	0	0	0	0	0	0
Daldinia	0	0	0	0	0	0	0	0	2
Darksidea	0	0	0	0	0	0	0	0	5
Debaryomyces	0	38	0	0	0	0	0	15	0
Dendrostilbella	1	42	2	1	110	1	0	26	0
Dendrothyrium	1	0	0	1	1	0	8	4	15
Dermea	127	0	0	0	0	0	0	0	5
Devriesia	4	9	451	32	38	14	0	7	0
Diaporthe	2	329	55	84	3	12752	15	368	2
Diatrype	7	0	0	0	1	1	0	0	0
Diatrypella	0	0	0	0	0	0	0	0	2
Dictyosporium	4	0	1	0	0	0	1	2	2
Didymella	58	0	26	6	246	138	132	5	991
Didymocyrtis	0	0	0	0	0	0	0	0	4
Dimorphosporicola	1	0	0	0	2	0	0	0	0
Dinemasporium	1	0	0	0	0	0	26	0	1
Dioszegia	1	100	124	0	0	0	12	1	0
Diplodia	4	0	0	85	0	0	2	0	2
Disporotrichum	6	0	39	71	7	0	12	0	27
Dissoconium	4	0	0	1	55	0	0	0	0
Dothidea	17	3	4	2	56	12	10	0	15
Dothiorella	3	0	1	68	126	4	16	0	12
Dothistroma	0	0	0	0	0	0	1	0	0
Echria	0	0	0	0	0	1	0	0	0
Edenia	0	35	0	0	0	0	0	0	0
Elsinoe	4	0	2	71	0	57	1	0	0
Emarcea	0	0	39	0	0	0	1	0	0
Emericellopsis	4	85	1	2	1	0	0	11	0
Endophragmiella	0	0	0	1	0	0	0	0	0
Endosporium	0	31	0	0	0	0	0	0	2
Entoloma	46	0	0	0	0	0	0	0	0
Epicoccum	1	0	2	1	1	0	3	0	22
Erysiphe	0	0	0	3	0	0	0	0	0
Erythrobasidium	13	0	22	0	1	14	0	0	0
Escovopsis	2	0	0	0	0	0	1	0	1
Eutypella	0	0	6	0	1	2	2	3	3
Exobasidium	0	0	22	0	0	0	0	0	0
Exophiala	1	0	65	45	1	0	1	6	0
Exserohilum	0	0	0	0	0	0	0	0	19
Farasanispora	11	0	3	17	5	44	10	7	11
Filobasidium	233	164	2	36	3	0	48	289	22
Fonsecazyma	0	0	0	0	1	0	1	0	0
Fragosphaeria	292	0	2	0	1	0	0	0	3
Fusarium	277	680	237	90	666	5	83	1477	114
Fusicolla	0	0	0	0	0	0	0	0	1
Ganoderma	0	1	0	0	0	0	0	3	0
Genolevuria	0	0	0	0	1	0	0	0	0
Gibellulopsis	0	0	1	0	4	1	0	44	0
Gloeotinia	0	1	0	0	0	0	0	0	0
Glomus	0	0	0	0	0	1	0	0	0
Golovinomyces	0	1	0	0	3	0	0	0	0
Graphiola	0	0	0	0	0	0	0	0	0
Gyalolechia	0	0	0	0	0	0	0	0	1
Gymnoascus	0	0	2	0	3	0	0	0	0
Gyroporus	0	1	0	0	0	0	0	0	0
Hazslinszkyomyces	3	0	0	2	0	0	0	0	1
Helminthosporium	0	14	0	0	0	0	0	3	0
Hirsutella	0	0	0	0	0	0	7	0	6
Hormiactis	1	0	0	0	2	1	0	0	0
Humicola	474	225	108	83	485	35	8	574	44
Hyalorbilia	0	0	0	0	59	0	0	0	0
Hydnobolites	0	0	2	0	0	1	0	0	28
Hyphodermella	1	0	1	49	146	0	0	0	0
Hypoxylon	0	3	0	0	0	0	0	0	0
Hyweljonesia	26	0	0	0	0	0	0	0	0
Ilyonectria	0	0	1	0	1	1	0	0	0
Iodophanus	112	47	0	0	0	0	0	0	5
Junewangia	0	0	0	0	0	0	0	4	0
Juxtiphoma	0	0	2	2	4	3	58	0	37
Kalaharituber	2	0	1	0	0	0	0	0	0
Keissleriella	0	0	0	0	1	0	0	0	1
Kernia	223	0	0	0	2	0	0	0	0
Knufia	0	0	0	1	0	7	0	0	0
Kockovaella	0	3	0	0	0	0	0	0	0
Kohlmeyeriopsis	0	0	0	0	0	0	0	39	0
Kondoa	0	23	17	0	4	26	5	0	9
Kwoniella	223	0	12	2	321	104	1149	4	7186
Laburnicola	0	0	2	0	0	1	0	0	0
Lasionectria	0	84	0	0	0	1	0	2	1
Lasiosphaeris	0	0	0	1	0	0	0	0	0
Latorua	0	0	0	0	0	0	1	0	0
Lecanicillium	0	0	0	0	0	0	0	0	0
Leptosphaerulina	0	2	0	0	0	0	0	0	0
Leptospora	0	0	20	0	0	0	0	0	0
Leptoxyphium	0	0	0	0	0	0	0	3	0
Leucothecium	0	0	1	0	1	0	0	0	0
Liberomyces	0	0	1	84	1	1	0	0	9
Lichinella	0	0	0	0	1	0	0	0	0
Lindgomyces	0	0	0	0	0	0	0	1	0
Lodderomyces	0	141	4	0	0	4	0	174	1
Longipedicellata	0	0	0	51	0	0	0	0	0
Lophotrichus	0	0	1	0	0	0	0	0	0
Lulworthia	272	0	1	3	0	1	0	0	0
Macroconia	0	0	0	0	0	34	0	0	0
Madurella	0	0	20	0	0	0	0	0	0
Magnibotryascoma	3	0	0	0	0	1	0	0	0
Malassezia	62	53	3	11	0	5	0	1	0
Mariannaea	0	0	1	0	0	0	0	0	0
Massarina	0	0	0	0	0	0	0	48	0
Medicopsis	3463	145	155	6682	4181	8003	1544	265	2324
Meira	0	0	1	0	0	0	2	0	0
Melanconiella	0	0	0	41	1	0	0	0	0
Memnoniella	0	0	0	1	0	0	0	0	0
Metarhizium	0	0	1	0	1	0	0	0	0
Meyerozyma	2	10	37	0	0	0	0	4	0
Microdochium	0	6	0	0	38	0	0	0	0
Microidium	1	0	6	0	9	1	0	0	0
Microsphaeropsis	13	13	12	0	9	14	3	17	17
Moesziomyces	0	0	0	0	0	0	0	2	0
Monochaetia	0	0	0	0	0	1	0	0	0
Monocillium	0	0	1	4	6	0	0	0	1
Monodictys	17	0	13	6	10	0	0	0	0
Morchella	0	0	0	0	1	0	0	0	0
Morenoina	1	0	0	0	1	6	0	1	0
Mortierella	455	2	28	113	320	3	4	0	14
Mrakia	2	0	1	0	1	0	4	0	3
Mycena	0	0	0	0	0	39	0	0	0
Mycocentrospora	0	0	0	0	0	0	1	0	2
Mycosphaerella	0	29	1	0	0	18	0	0	3
Mycothermus	0	0	0	1	2	0	0	0	0
Myriangium	0	0	0	0	0	0	0	0	5
Myrmecridium	0	0	0	0	0	0	0	23	0
Myrothecium	0	0	4	2	0	0	0	0	0
Naganishia	3	9	0	2	5	0	2	6	12
Nectria	0	0	44	0	0	0	0	0	0
Nemania	0	0	0	0	0	0	0	0	0
Nematoctonus	0	0	0	0	1	0	0	0	0
Neoascochyta	0	4	0	0	0	0	4	6	1
Neocamarosporium	13	0	4	3	11	1	8	0	91
Neocucurbitaria	293	1	65	1763	522	169	7162	29	1194
Neoerysiphe	0	0	0	0	2	0	0	0	0
Neonectria	0	0	1	0	0	0	0	0	0
Neopaucispora	0	0	0	0	0	0	0	0	3
Neopestalotiopsis	0	0	0	0	0	0	0	5	0
Neopseudocercosporella	0	0	0	0	0	13	0	0	0
Neopyrenochaeta	0	0	0	0	0	0	0	0	3
Neosetophoma	106	7	58	4	109	38	21	11	56
Neurospora	0	0	2	0	6	2	2	0	0
Nigrograna	540	13	10	3	984	179	4835	0	577
Nigrospora	157	0	15	1	68	2	0	8	0
Nothophoma	0	0	0	0	1	0	2	0	2
Occultifur	0	0	1	2	0	0	1	0	0
Ochrocladosporium	1	28	0	1	132	0	4	0	3
Ochroconis	0	0	0	0	2	0	0	0	0
Octaviania	0	0	0	0	0	0	1	0	1
Oidiodendron	0	0	14	0	0	0	0	0	0
Ophiosimulans	3	0	0	1	7	0	0	0	4
Ophiosphaerella	0	0	3	0	0	0	0	0	0
Orbilia	2	0	0	54	125	48	0	0	2
Ovatospora	0	0	0	1	86	0	0	0	0
Oxnerella	0	0	0	0	49	0	0	0	0
Paecilomyces	1	2	41	1	125	2	7	0	4
Paludomyces	0	10	0	0	0	0	0	0	0
Panaeolus	0	0	1	0	0	0	0	0	3
Papulaspora	2	0	0	3	169	0	0	0	0
Paracamarosporium	32	45	2	322	337	222	34	0	155
Paraconiothyrium	176	173	276	395	1004	1058	2841	71	1130
Paracremonium	0	0	0	0	0	0	0	0	0
Paracucurbitaria	0	0	0	0	0	0	7	0	3
Paradictyoarthrinium	0	0	0	55	0	0	0	0	0
Paraphaeosphaeria	0	0	1	0	0	0	1	11	2
Paraphoma	116	0	1	0	3	0	1	0	0
Parastagonospora	0	0	0	0	0	0	2	0	0
Parathyridaria	5	21	0	18	290	0	39	1	2
Parengyodontium	0	0	0	0	0	0	0	3	0
Paulisebacina	48	0	0	2	85	0	0	0	0
Penicillifer	0	0	1	0	0	0	0	0	0
Penicillium	6055	2858	17789	573	2157	62	26	119	39
Penidiella	0	0	0	1	0	0	0	0	0
Periconia	0	0	0	0	2	1	3	0	0
Peroneutypa	0	0	0	0	0	0	1	5	0
Pestalotiopsis	0	0	7	0	0	1	0	44	0
Phaeoacremonium	473	1228	1501	385	69	631	1824	4597	687
Phaeobotryon	0	0	0	1	0	0	0	0	6
Phaeococcomyces	0	0	1	0	0	0	0	0	0
Phaeoisaria	0	0	0	0	1	16	2	9	5
Phaeomoniella	4	0	44	1	0	20	0	0	0
Phaeosphaeria	5	13	1	8	1	0	1	0	1
Phallus	0	0	0	0	0	0	3	0	0
Phellinocrescentia	0	0	11	0	0	0	0	0	0
Phialemoniopsis	1	5	1	1	0	0	0	3	0
Phialemonium	3	0	0	1	475	0	0	0	0
Phialophora	0	0	0	4	0	0	0	0	1
Phlebia	0	0	0	0	5	0	0	0	0
Phlebiopsis	1	0	21	56	67	0	0	0	0
Phoma	296	9	23	96	100	127	59	387	123
Phomopsis	0	0	4	2	0	9	0	3	0
Pithoascus	0	0	0	0	0	0	1	0	0
Placidium	0	0	1	0	0	0	0	0	0
Platystomum	4	0	1	0	1	1	3	0	1
Plectosphaerella	8	1	69	1	0	19	1	91	1
Pleospora	0	0	0	0	0	0	0	33	0
Pleurotus	0	9	13	0	0	0	0	0	0
Podosphaera	0	0	0	0	0	0	0	1	1
Podospora	0	0	54	3	111	0	1	0	1
Populocrescentia	0	0	1	0	0	0	0	0	6
Postia	0	0	0	0	3	0	0	0	0
Powellomyces	0	0	0	1	33	0	0	0	0
Preussia	158	0	13	11843	659	124	199	29	135
Prosthemium	14	0	1	37	25	42	16	1	17
Pseudeurotium	0	0	0	3	0	0	1	0	1
Pseudocoleophoma	56	7	13	1	248	90	32	2	837
Pseudogymnoascus	0	0	0	0	0	1	0	0	0
Pseudombrophila	0	0	0	15	0	0	0	0	0
Pseudoophiobolus	1	0	0	0	1	0	0	0	0
Pseudorobillarda	0	0	1	5	0	6	0	0	23
Pseudoteratosphaeria	2	0	3	0	10	4	0	3	0
Psilocybe	56	0	0	0	0	0	0	0	0
Purpureocillium	0	3	0	0	0	0	1	10	0
Pyrenochaeta	0	0	0	0	1	0	0	0	0
Pyxidiophora	0	9	0	0	0	0	0	0	0
Querciphoma	189	4	11	181	120	154	10	3	35
Rachicladosporium	0	0	0	0	0	0	0	1	0
Recurvomyces	0	0	0	0	4	0	0	0	0
Repetophragma	1	0	0	5	0	0	0	0	0
Rhinocladiella	0	0	0	0	0	0	1	3	5
Rhizoctonia	2	0	0	83	158	0	0	0	2
Rhizophlyctis	0	0	0	0	2	0	0	0	0
Rhizophydium	2	0	0	1	0	0	0	0	0
Rhizopus	0	26	0	0	0	0	0	25	0
Rhodosporidiobolus	0	0	0	0	1	0	0	0	4
Rhodotorula	6	30	14	1	8	0	14	13	2
Saccharomyces	0	1	0	0	0	0	0	0	0
Sampaiozyma	0	0	0	0	0	0	0	0	2
Sarcinomyces	0	0	0	0	0	0	0	13	0
Sardiniella	0	0	0	0	0	0	0	1	0
Sarocladium	3	108	0	2	70	12	0	0	0
Scedosporium	0	0	1	0	1	0	0	0	0
Schizophyllum	0	20	2	1	0	0	0	0	0
Schizothecium	0	0	0	0	109	0	0	0	0
Scirrhia	0	1	0	0	0	0	0	0	0
Scleroconidioma	4	0	2	0	0	0	1	1	2
Sclerostagonospora	3	0	3	0	0	104	0	0	0
Seimatosporium	0	3	0	0	1	0	0	1	0
Seltsamia	49	0	4	0	1	2	1911	0	22
Septoria	0	33	0	0	0	1	3	2	2
Septoriella	0	14	0	0	0	0	0	39	0
Simplicillium	0	28	0	1	1	0	1	91	1
Solicoccozyma	1	0	0	0	0	0	0	3	0
Sonoraphlyctis	0	0	0	0	0	0	0	0	0
Sordaria	2	0	1	4	118	2	0	5	2
Spadicoides	8	0	1	126	1	2	0	0	0
Sporidesmajora	0	0	0	9	0	0	0	0	0
Sporidesmium	10	1	0	223	1087	34	8	2	4
Sporobolomyces	5	9	0	0	0	42	4	30	5
Sporormiella	4	0	0	3	1	0	0	0	10
Sporothrix	0	0	0	0	0	0	0	14	0
Stachybotrys	10	1	8	65	305	5	6	2	8
Stagonospora	187	1221	908	445	169	55	405	25	343
Staphylotrichum	0	0	0	0	0	0	0	0	2
Staurosphaeria	0	0	35	41	2	4	2	0	0
Stemphylium	0	0	0	0	0	0	0	0	9
Stenella	0	25	0	0	0	0	0	0	0
Stilbum	0	0	1	0	0	16	0	0	0
Strelitziana	1	425	0	0	0	0	0	5	0
Strigula	0	2	0	0	0	0	0	0	0
Stylodothis	4	0	3	0	1	0	0	0	2
Subramaniula	0	0	0	1	0	0	0	0	2
Subulicystidium	0	0	1	1	0	0	0	0	0
Symmetrospora	1	0	28	0	2	0	1	0	0
Talaromyces	0	511	25	37	1	0	0	73	0
Tamaricicola	1	0	0	0	0	0	0	0	0
Tausonia	0	11	2	0	0	0	0	50	11
Tetracladium	0	0	25	0	0	2	2	0	0
Thelebolus	0	0	0	1	0	0	0	0	0
Thermoascus	1	0	0	0	41	0	0	0	0
Thielavia	2	21	0	2	197	0	1	0	4
Thyridariella	0	0	1	0	1	317	0	0	39
Thyrostroma	2	2	0	2	1	0	1	5	0
Tomentellopsis	0	0	17	0	0	0	0	0	0
Torula	0	0	0	0	1	0	0	0	0
Trametes	0	39	0	0	0	0	0	129	0
Trechispora	0	0	1	0	0	1	0	0	0
Tremella	0	0	0	0	1	0	0	0	0
Tricellula	132	0	0	0	1	0	0	0	6
Tricharina	0	0	1	0	0	0	0	0	0
Trichoderma	248	130	72	0	5	2	2	0	3
Trichomerium	0	0	33	0	0	0	0	0	0
Trichosporiella	2	0	0	0	0	27	1	0	1
Trimorphomyces	0	36	0	0	0	0	0	0	0
Trullula	8	0	2	4	77	1	3	2	26
Truncatella	289	0	2	1	1	0	4	0	3
Umbilicaria	1814	720	233	6	10	26	3	10	5
Unclassified	6034	1340	871	224	525	282	112	8978	122
Ustilaginoidea	0	0	0	0	0	0	0	19	0
Ustilago	0	0	0	6	0	0	1	3	1
Vacuiphoma	117	30	349	211	883	2564	178	11	386
Valsa	0	0	0	0	0	0	1	0	3
Venturia	0	0	0	1	0	0	0	0	0
Vermispora	0	0	0	0	0	0	5	0	0
Veronaea	0	0	0	0	0	0	1	0	0
Vishniacozyma	22	141	44	3	62	10	1818	61	217
Volutella	160	0	0	0	1	0	0	0	0
Westerdykella	0	0	0	0	0	1	0	0	0
Wickerhamomyces	0	9	0	0	0	0	0	71	0
Xenoseimatosporium	0	0	2	0	0	1	0	0	8
Xylomelasma	0	0	0	1	0	0	0	0	0
Yamadazyma	43	0	4	434	117	55	115	0	78
Yunnanensis	0	0	0	0	1	0	0	3	0
Zasmidium	0	0	0	0	1	0	0	0	0
Zopfiella	229	71	26	0	6	0	0	5	27
Zymoseptoria	0	0	5	0	0	1	0	0	0
